# Supplementary material for: Domestication and the storage starch biosynthesis pathway: signatures of selection from a whole sorghum genome sequencing strategy
Source: Plant Biotechnol J. 2016 Jun 11;14(12):2240–53. doi: 10.1111/pbi.12578 (PMC5103234; doi:10.1111/pbi.12578)
Supplement: Supplementary file 1 — Table S1 Sorghum Accessions and their racial and geographic origins. Table S2 Fragments per kilobase of exon per million fragments mapped (FPKM) of genes involved in the starch synthesis pathway via the breakdown of D‐fructose from immature grain 16 days post anthesis, sampled at solar midday and midnight. Data bars (red colour) indicate the value of FPKM in relation to the highest expressed gene model. Table S3 Fragments per kilobase of exon per million fragments mapped (FPKM) of genes involved in the starch synthesis pathway via the breakdown of α‐D‐glucose from immature grain 16 days post anthesis, sampled at solar midday and midnight. Data bars (red colour) indicate the value of FPKM in relation to the highest expressed gene model. Table S4 RNA‐Seq data of Sorghum genes with significant differential expression between solar noon and solar midnight of 16 days post anthesis immature grain. Table S5 Nucleotide diversity (θπ), Tajima's D and FST values for the CDS of genes involved in the primary starch synthesis pathway of Sorghum. Values were calculated according to the groups ‘All Lines’, ‘Landraces’ and ‘Wild & Weedy’. Table S6 Nucleotide diversity (θπ), Tajima's D and FST values for the CDS of genes involved in the starch synthesis pathway via the breakdown of D‐fructose in Sorghum. Values were calculated according to the groups ‘All Lines’, ‘Landraces’ and ‘Wild & Weedy’. Table S7 Nucleotide diversity (θπ), Tajima's D and FST values for the CDS of genes involved in the starch synthesis pathway via the breakdown of α‐D‐glucose in Sorghum. Values were calculated according to the groups ‘All Lines’, ‘Landraces’ and ‘Wild & Weedy’. Table S8 Number and type of selection categories scored from flanking starch synthesis pathway genes. Flanking regions included up to ten consecutive gene models both up and down stream of the gene of interest. Table S9 Base pairs under the influence of purifying selection from CDS sequence of starch synthesis pathway genes calculated u [file PBI-14-2240-s002.xlsx]

## Sheet: Supp. Table 1
Supp. Table 1: Sorghum Accessions and their racial and geographic origins
Genotype name	Race	Type	Origin
Ai4	Complex intermediate	Improved Inbred	China breeding program
B923296	Complex intermediate	Improved Inbred	Australian breeding program
ICSV745	Caudatum	Improved Inbred	Indian breeding program
Karper 669	Complex intermediate	Improved Inbred	USA breeding program
KS115	Complex intermediate	Improved Inbred	USA breeding program
LR9198	Complex intermediate	Improved Inbred	China breeding program
Macia	Caudatum	Improved Inbred	Mozambique
Malisor 84-7	Caudatum	Improved Inbred	Mali
PI563516	Complex intermediate	Improved Inbred	Mali
QL12	Complex intermediate	Improved Inbred	Australian breeding program
R931945-2-2	Complex intermediate	Improved Inbred	Australian breeding program
Rio	Kafir	Improved Inbred	USA breeding program
RTx7000	Complex intermediate	Improved Inbred	USA breeding program
B963676	Complex intermediate	Improved Inbred	Australian breeding program
E-Tian	Kafir	Improved Inbred	China breeding program
Keller	Kafir	Improved Inbred	China breeding program
Ji2731	Complex intermediate	Improved Inbred	China breeding program
BTx623	Caudatum	Improved Inbred	USA breeding program
BTx642	Durra	Improved Inbred	Ethiopia
Early Hegari	Caudatum	Landrace	Sudan
IS3614-2	Guinea	Landrace	Nigeria
IS8525	Kafir	Landrace	Ethiopia
IS9710	Complex intermediate	Landrace	Sudan
M35-1	Complex intermediate	Landrace	Indian breeding program
SC103-14E	Caudatum	Landrace	South Africa
SC108-14E	Caudatum	Landrace	Ethiopia
SC170-6-8	Caudatum	Landrace	Ethiopia
SC23-14E	Durra	Landrace	Ethiopia
SC237-14E	Caudatum	Landrace	Sudan
SC326-6	Complex intermediate	Landrace	USA/Ethiopia
SC35C-14E	Durra	Landrace	Ethiopia
SC56-14E	Caudatum	Landrace	Sudan
SC62C-14E	Complex intermediate	Landrace	Kenya
PI585749	Durra	Landrace	Mali
IBC/E-38432	Durra	Landrace	Ethiopia
Yik.solate	Durra	Landrace	Ethiopia
Cherekit (S)	Caudatum	Landrace	Ethiopia
PI525695	Margaritiferum	Landrace	Mali
PI586430	Margaritiferum	Landrace	Sierra Leone
Greenleaf	Weedy bicolor	Wild & Weedy	USA breeding program
subsp. drummondii	Weedy drummondii	Wild & Weedy
subsp. Verticilliflorum	Wild	Wild & Weedy	South Africa
S. bicolor (PI226096)	Weedy bicolor	Wild & Weedy	Kenya
S. Verticilliflorum_Aus	Wild	Wild & Weedy	Australia
Kilo	Durra	Wild & Weedy	Ethiopia
Zangada	Weedy drummondii	Wild & Weedy	Ethiopia
S. propinquum 369-1 and 369-2	Propinquum	Wild & Weedy

## Sheet: Supp. Table 2
	Supp. Table 2: Fragments per kilobase of exon per million fragments mapped (FPKM) of genes involved in the starch synthesis pathway via the breakdown of D-fructose from immature grain 16 days post anthesis, sampled at solar midday and midnight. Data bars (red colour) indicate the value of FPKM in relation to the highest expressed gene model.
	PPI+	Genome ID	JGI Annotation	Maize homolog	FPKM* count
					Day average	Night average
CYTOSOL	sucrose + H2O ↔ D-fructose + α-D-glucose
	1	Sobic.K041200.1	Beta-fructofuranosidase (invertase)	-	10.665	7.605
		Sobic.K041100.1	"similar to Beta-fructofuranosidase, insoluble isoenzyme 1 precursor"	-	9.475	3.865
		Sobic.K041000.1	"similar to Beta-fructofuranosidase, insoluble isoenzyme 1 precursor"	-	8.42	5.89
		Sobic.003G440900.1	"similar to Beta-fructofuranosidase, insoluble isoenzyme 4 precursor"	-	0.74	1.065
		Sobic.006G255600.1	"similar to Cell wall invertase"	-	2.67	0.99
		Sobic.004G166700.1	"similar to Cell wall invertase"	-	0.975	0.75
	D-fructose + ATP ↔ fructose-6-phosphate + ADP
	2	Sobic.003G035500.2	"similar to Hexokinase-8"	-	67.785	31.275
		Sobic.003G035500.1	"similar to Hexokinase-8"	-	10.265	7.055
		Sobic.002G315800.3	"similar to Cathepsin B-like cysteine protease"	-	83.21	62.515
		Sobic.002G315800.2	"similar to Cathepsin B-like cysteine protease"	-	8.325	15.425
		Sobic.002G315800.1	"similar to Cathepsin B-like cysteine protease"	-	0	10.365
		Sobic.004G212300.1	"similar to Putative uncharacterized protein"	-	25.905	40.51
		Sobic.003G421200.1	"similar to Hexokinase-3"	-	29.435	38.96
		Sobic.003G390700.1	"similar to Glycosyltransferase"	-	27.82	46.76
		Sobic.003G390700.2	"similar to Glycosyltransferase"	-	9.245	9.17
		Sobic.010G134400.4	"similar to Putative mono-or diacylglycerol acyltransferase"	-	27.985	29.235
		Sobic.010G134400.1	"similar to Putative mono-or diacylglycerol acyltransferase"	-	10.075	0
		Sobic.010G134400.3	"similar to Putative mono-or diacylglycerol acyltransferase"	-	2.165	5.9
		Sobic.004G033000.1	"similar to Putative uncharacterized protein"	-	22.225	17.54
		Sobic.003G291800.1	"similar to Hexokinase-6"	-	13.635	17.53
		Sobic.008G010300.1	"Predicted protein"	-	16.2	14.785
		Sobic.003G094600.1	"similar to Os01g0119100 protein"	-	14.725	12.5
		Sobic.006G136800.1	"similar to OSJNBa0029H02.19 protein"	-	11.1	12.17
		Sobic.003G158700.1	"similar to SEC15 (S. cerevisiae)-like protein"	-	11.72	11.745
		Sobic.009G203500.1	"similar to Hexokinase"	-	9.935	7.265
		Sobic.010G144400.1	"similar to Glycosyltransferase"	-	11.16	11.85
		Sobic.001G248900.1	"similar to Exocyst complex component Sec15, "	-	8.21	7.83
		Sobic.009G069800.1	"similar to Hexokinase-7"	-	9.61	10.17
		Sobic.003G095600.1	"similar to HGA6, putative, expressed"	-	8.65	13.21
		Sobic.006G211900.1	"similar to Os04g0612700 protein"	-	7.61	7.635
		Sobic.004G307700.1	"similar to Cyclin-dependent kinase inhibitor 2"	-	7.66	7.015
		Sobic.002G205300.1	"similar to Putative uncharacterized protein"	-	7.385	5.105
		Sobic.007G142100.1	"similar to Putative uncharacterized protein"	-	6.155	5.84
		Sobic.002G195700.1	"similar to Os09g0400300 protein"	-	5.255	5.69
		Sobic.010G030900.1	"similar to Putative HGA1"	-	4.685	7.19
		Sobic.006G061300.1	"similar to High-affinity potassium transporter"	-	4.48	5.32
		Sobic.009G204400.1	auxin efflux carrier component 3a, putative, expressed (nucleus)	-	2.13	4.64
		Sobic.006G062700.1	"similar to Putative uncharacterized protein"	-	3.63	12
		Sobic.010G224700.2	"similar to Putative uncharacterized protein OSJNBa0032M14.13"	-	1.505	4.815
		Sobic.010G224700.3	"similar to Putative uncharacterized protein OSJNBa0032M14.13"	-	1.34	0
		Sobic.010G072000.1	"similar to Os11g0622800 protein"	-	2.24	6.045
		Sobic.010G072000.2	"similar to Os11g0622800 protein"	-	3.1	1.38
		Sobic.005G225200.1	"Predicted protein"	-	3.09	2.87
		Sobic.005G225400.1	"Predicted protein"	-	3.615	3.835
		Sobic.010G095100.1	"similar to Probable auxin efflux carrier component 1c"	-	3.39	2.9
		Sobic.002G279800.1	"similar to Mpp10 protein, expressed"	-	2.975	6.485
		Sobic.003G158900.1	"similar to Poly [ADP-ribose] polymerase 2 (EC 2.4.2.30) "	-	1.985	0
		Sobic.003G158900.2	"similar to Poly [ADP-ribose] polymerase 2 (EC 2.4.2.30) "	-	0.76	2.49
		Sobic.004G071000.1	"similar to Cinnamyl alcohol dehydrogenase"	-	3.8	1.26
		Sobic.004G071000.2	"similar to Cinnamyl alcohol dehydrogenase"	-	1.7	2.04
		Sobic.004G134100.2	"similar to Putative uncharacterized protein"	-	2.165	1.15
		Sobic.004G134100.1	"similar to Putative uncharacterized protein"	-	0.945	0
		Sobic.003G094500.1	"weakly similar to Chromosome chr17 scaffold_16, "	-	2.635	0.955
		Sobic.003G095200.1	"similar to Glycosyltransferase"	-	0.635	2.6
		Sobic.007G076000.1	"similar to Putative uncharacterized protein"	-	3.02	0.765
		Sobic.010G066700.1	"similar to Putative uncharacterized protein"	-	0	1.92
		Sobic.010G071900.1	"similar to Os11g0622800 protein"	-	1.58	2.36
		Sobic.010G256600.1	"similar to Putative HGA1"	-	1.68	3.085
		Sobic.002G205100.1	"similar to Putative uncharacterized protein"	-	1.64	2.72
		Sobic.007G142200.1	"similar to Putative uncharacterized protein"	-	1.975	1.52
		Sobic.010G071800.2	"similar to Os11g0622800 protein"	-	1.51	0.84
		Sobic.010G152400.1	"similar to Putative uncharacterized protein"	-	0.725	0
		Sobic.010G216700.1	"similar to Probable auxin efflux carrier component 2"	-	0	0.485
		Sobic.009G119100.1	"similar to Hexokinase-10"	-	0.73	1.525
		Sobic.005G225500.1	"Predicted protein"	-	0.325	0.615
		Sobic.004G152200.2	"similar to Putative HGA1"	-	0.28	0.52
		Sobic.004G240900.1	"similar to Auxin efflux carrier component 1"	-	0.21	0.55
		Sobic.004G240900.2	"similar to Auxin efflux carrier component 1"	-	0.615	0
		Sobic.003G276700.1	"similar to Putative uncharacterized protein"	-	0.475	0.875
		Sobic.001G340800.1	"similar to Putative uncharacterized protein"	-	1.785	0.755
	fructose-6-phosphate ↔ β-D-glucose-6-phosphate
	3	Sobic.002G230600.1	"similar to Glucose-6-phosphate isomerase"	-	11.29	7.865
		Sobic.003G084000.2	"similar to Hexose transporter"	-	23.185	13.455
		Sobic.003G084000.4	"similar to Hexose transporter"	-	54.8	71.325
		Sobic.001G297600.1	"similar to Hexose carrier protein HEX6, putative, expressed"	AtSTP2	18.26	11.435
		Sobic.004G124500.1	"similar to Putative sugar transporter"	-	15.615	8.015
		Sobic.001G469600.1	"similar to Mannitol transporter, putative, expressed"	-	13.2	6.085
		Sobic.002G201900.1	"similar to Glucose transporter"	-	9.33	11.115
		Sobic.008G111100.1	"similar to Sugar transporter family protein, expressed"	-	7.195	8.22
		Sobic.007G045500.1	"similar to Os08g0156600 protein"	-	6.66	7.175
		Sobic.006G102500.1	"similar to H0505F09.6 protein" (Sugar transport)	-	6.45	6.495
		Sobic.003G110800.1	"similar to Chromosome chr14 scaffold_164" (Predicted transporter)	-	6.16	4.9
		Sobic.006G130800.1	"similar to OSIGBa0130B08.11 protein" (Sugar transporter)	-	3.825	4.42
		Sobic.009G243800.2	"similar to 10A19I.3" (Sugar transporter)	-	3.195	3.03
		Sobic.009G235900.1	"similar to Putative integral membrane protein"	-	2.85	2.525
		Sobic.002G193800.1	"similar to Putative hexose transporter"	-	1.26	0.485
		Sobic.002G035200.1	"similar to Putative proton myo-inositol transporter"	-	0.525	1.09
		Sobic.002G354000.1	"similar to Os07g0582400 protein" (Sugar transporter)	-	0.685	2.135
		Sobic.008G111300.1	"similar to Sugar transporter family protein, expressed"	-	1.585	0.85
		Sobic.001G454100.1	"similar to Sugar carrier protein C, putative, expressed"	AtSTP2	0.635	0.42
		Sobic.009G235600.1	"similar to Putative integral membrane protein"	-	0.925	1.87
		Sobic.006G173000.1	"similar to OSJNBb0012E24.2 protein"	-	0.235	0.49
	β-D-glucose-6-phosphate → α-D-glucose 6-phosphate
	Spontaneous
AMYLOPLAST	α-D-glucose 6-phosphate ↔ α-D-glucose 1-phosphate
	5	Sobic.001G116500.1	"similar to Phosphoglucomutase, cytoplasmic 1"	-	58.45	59.31
		Sobic.003G222500.1	"similar to Phosphoglucomutase/phosphomannomutase"	-	11.135	8.21
		Sobic.002G155900.1	"similar to Putative phosphomannomutase"	-	0.56	0
	α-D-glucose 1-phosphate + ATP → ADP-D-glucose + diphosphate
	6	Sobic.003G230500.1	"similar to Glucose-1-phosphate adenylyltransferase large subunit 1"	Sh2	843.725	631.905
		Sobic.007G101500.3	"similar to Glucose-1-phosphate adenylyltransferase"	Bt2	359.955	310.975
		Sobic.007G101500.2	"similar to Glucose-1-phosphate adenylyltransferase"	Bt2	43.97	31.62
		Sobic.002G160400.1	"similar to Glucose-1-phosphate adenylyltransferase"	-	89.13	72.65
		Sobic.001G100000.1	"similar to Glucose-1-phosphate adenylyltransferase"	-	57.31	44.275
		Sobic.009G245000.1	"similar to Glucose-1-phosphate adenylyltransferase large subunit 1"	-	23.525	18.695
		Sobic.001G462200.1	"similar to ADP-glucose pyrophosphorylase family protein"	-	18.015	13.22
		Sobic.002G088600.1	"similar to Glucose-1-phosphate adenylyltransferase"	-	2.3	3.135
	ADP-D-glucose + (1,4-α-D-glucosyl)(n) → ADP + (1,4-α-D-glucosyl)(n+1)
	7	Sobic.010G022600.1	"similar to Granule-bound starch synthase 1, chloroplast precursor"	Wx	1735.74	1669.26
		Sobic.010G047700.1	"similar to Plastid starch synthase I precursor"	SssI	191.085	137.98
		Sobic.010G047700.2	"similar to Plastid starch synthase I precursor"	SssI	9.605	6.605
		Sobic.007G068200.1	"similar to Starch synthase DULL1" SSIII	SS-DULL1	66.54	42.29
		Sobic.010G093400.1	"similar to Starch synthase isoform zSTSII-1"	SSIIa	49.275	39.425
		Sobic.002G116000.1	"similar to Granule bound starch synthase IIa"	SSII	13.14	10.635
		Sobic.001G239500.1	"similar to Putative uncharacterized protein" (SSI)	-	8.495	8.585
		Sobic.009G209300.1	"similar to Starch synthase-like protein"	SS?	5.93	5.72
		Sobic.006G221000.1	"similar to Starch synthase IIIb-1"	SSIII	2.375	2.21
		Sobic.004G238600.1	"similar to Starch synthase IIb-2"	SSIIb	0.875	0.735
	a 1,4-α-D-glucan → starch
	8	Sobic.004G163700.1	"similar to 1,4-alpha-glucan-branching enzyme 2, chloroplast precursor"	Ae1	318.475	255.11
		Sobic.010G273800.1	"similar to Starch branching enzyme I precursor"	-	152.225	134.435
		Sobic.006G066800.1	"similar to Starch branching enzyme IIa"	Sbe IIa	100.91	74.005
		Sobic.006G015800.2	"similar to Pullulanase-type starch debranching enzyme"	zpul	68.12	56.575
		Sobic.006G015800.1	"similar to Pullulanase-type starch debranching enzyme"	zpul	3.16	0
		Sobic.007G204600.1	"similar to Su1p" (Isoamylase)	Sbsu1	41.945	37.595
		Sobic.002G233600.1	"similar to Isoamylase-type starch debranching enzyme ISO3"	-	11.725	5.365
		Sobic.002G233600.3	"similar to Isoamylase-type starch debranching enzyme ISO3"	-	7.565	2.88
		Sobic.002G233600.2	"similar to Isoamylase-type starch debranching enzyme ISO3"	-	0.975	3.67
		Sobic.003G213800.2	"similar to Putative 1,4-alpha-glucan branching enzyme"	-	0.385	0.17
		Sobic.001G083900.1	"similar to Alpha 1,4-glucan phosphorylase L isozyme"	Pho1	92.065	84.99
		Sobic.001G083900.2	"similar to Alpha 1,4-glucan phosphorylase L isozyme"	Pho1	64.87	38.695
	-	Sobic.003G358600.1	"similar to Phosphorylase"	Pho2	20.39	19.22
	* Fragments per kilobase of exon per million fragments mapped
	* Pathway Pleiotropy Index (A "-" means no allocated position)

## Sheet: Supp. Table 3
	Supp. Table 3: Fragments per kilobase of exon per million fragments mapped (FPKM) of genes involved in the starch synthesis pathway via the breakdown of α-D-glucose from immature grain 16 days post anthesis, sampled at solar midday and midnight. Data bars (red colour) indicate the value of FPKM in relation to the highest expressed gene model.
	PPI+	Genome ID	JGI Annotation	Maize homolog	FPKM* count
					Day average	Night average
CYTOSOL	sucrose + H2O ↔ D-fructose + α-D-glucose
	1	Sobic.K041200.1	Beta-fructofuranosidase (invertase)	-	10.665	7.605
		Sobic.K041100.1	"similar to Beta-fructofuranosidase, insoluble isoenzyme 1 precursor"	-	9.475	3.865
		Sobic.K041000.1	"similar to Beta-fructofuranosidase, insoluble isoenzyme 1 precursor"	-	8.42	5.89
		Sobic.003G440900.1	"similar to Beta-fructofuranosidase, insoluble isoenzyme 4 precursor"	-	0.74	1.065
		Sobic.006G255600.1	"similar to Cell wall invertase"	-	2.67	0.99
		Sobic.004G166700.1	"similar to Cell wall invertase"	-	0.975	0.75
	D-fructose + ATP ↔ fructose-6-phosphate + ADP
	2	Sobic.003G035500.2	"similar to Hexokinase-8"	-	67.785	31.275
		Sobic.003G035500.1	"similar to Hexokinase-8"	-	10.265	7.055
		Sobic.002G315800.3	"similar to Cathepsin B-like cysteine protease"	-	83.21	62.515
		Sobic.002G315800.2	"similar to Cathepsin B-like cysteine protease"	-	8.325	15.425
		Sobic.002G315800.1	"similar to Cathepsin B-like cysteine protease"	-	0	10.365
		Sobic.004G212300.1	"similar to Putative uncharacterized protein"	-	25.905	40.51
		Sobic.003G421200.1	"similar to Hexokinase-3"	-	29.435	38.96
		Sobic.003G390700.1	"similar to Glycosyltransferase"	-	27.82	46.76
		Sobic.003G390700.2	"similar to Glycosyltransferase"	-	9.245	9.17
		Sobic.010G134400.4	"similar to Putative mono-or diacylglycerol acyltransferase"	-	27.985	29.235
		Sobic.010G134400.1	"similar to Putative mono-or diacylglycerol acyltransferase"	-	10.075	0
		Sobic.010G134400.3	"similar to Putative mono-or diacylglycerol acyltransferase"	-	2.165	5.9
		Sobic.004G033000.1	"similar to Putative uncharacterized protein"	-	22.225	17.54
		Sobic.003G291800.1	"similar to Hexokinase-6"	-	13.635	17.53
		Sobic.008G010300.1	"Predicted protein"	-	16.2	14.785
		Sobic.003G094600.1	"similar to Os01g0119100 protein"	-	14.725	12.5
		Sobic.006G136800.1	"similar to OSJNBa0029H02.19 protein"	-	11.1	12.17
		Sobic.003G158700.1	"similar to SEC15 (S. cerevisiae)-like protein"	-	11.72	11.745
		Sobic.009G203500.1	"similar to Hexokinase"	-	9.935	7.265
		Sobic.010G144400.1	"similar to Glycosyltransferase"	-	11.16	11.85
		Sobic.001G248900.1	"similar to Exocyst complex component Sec15, "	-	8.21	7.83
		Sobic.009G069800.1	"similar to Hexokinase-7"	-	9.61	10.17
		Sobic.003G095600.1	"similar to HGA6, putative, expressed"	-	8.65	13.21
		Sobic.006G211900.1	"similar to Os04g0612700 protein"	-	7.61	7.635
		Sobic.004G307700.1	"similar to Cyclin-dependent kinase inhibitor 2"	-	7.66	7.015
		Sobic.002G205300.1	"similar to Putative uncharacterized protein"	-	7.385	5.105
		Sobic.007G142100.1	"similar to Putative uncharacterized protein"	-	6.155	5.84
		Sobic.002G195700.1	"similar to Os09g0400300 protein"	-	5.255	5.69
		Sobic.010G030900.1	"similar to Putative HGA1"	-	4.685	7.19
		Sobic.006G061300.1	"similar to High-affinity potassium transporter"	-	4.48	5.32
		Sobic.009G204400.1	auxin efflux carrier component 3a, putative, expressed (nucleus)	-	2.13	4.64
		Sobic.006G062700.1	"similar to Putative uncharacterized protein"	-	3.63	12
		Sobic.010G224700.2	"similar to Putative uncharacterized protein OSJNBa0032M14.13"	-	1.505	4.815
		Sobic.010G224700.3	"similar to Putative uncharacterized protein OSJNBa0032M14.13"	-	1.34	0
		Sobic.010G072000.1	"similar to Os11g0622800 protein"	-	2.24	6.045
		Sobic.010G072000.2	"similar to Os11g0622800 protein"	-	3.1	1.38
		Sobic.005G225200.1	"Predicted protein"	-	3.09	2.87
		Sobic.005G225400.1	"Predicted protein"	-	3.615	3.835
		Sobic.010G095100.1	"similar to Probable auxin efflux carrier component 1c"	-	3.39	2.9
		Sobic.002G279800.1	"similar to Mpp10 protein, expressed"	-	2.975	6.485
		Sobic.003G158900.1	"similar to Poly [ADP-ribose] polymerase 2 (EC 2.4.2.30) "	-	1.985	0
		Sobic.003G158900.2	"similar to Poly [ADP-ribose] polymerase 2 (EC 2.4.2.30) "	-	0.76	2.49
		Sobic.004G071000.1	"similar to Cinnamyl alcohol dehydrogenase"	-	3.8	1.26
		Sobic.004G071000.2	"similar to Cinnamyl alcohol dehydrogenase"	-	1.7	2.04
		Sobic.004G134100.2	"similar to Putative uncharacterized protein"	-	2.165	1.15
		Sobic.004G134100.1	"similar to Putative uncharacterized protein"	-	0.945	0
		Sobic.003G094500.1	"weakly similar to Chromosome chr17 scaffold_16, "	-	2.635	0.955
		Sobic.003G095200.1	"similar to Glycosyltransferase"	-	0.635	2.6
		Sobic.007G076000.1	"similar to Putative uncharacterized protein"	-	3.02	0.765
		Sobic.010G066700.1	"similar to Putative uncharacterized protein"	-	0	1.92
		Sobic.010G071900.1	"similar to Os11g0622800 protein"	-	1.58	2.36
		Sobic.010G256600.1	"similar to Putative HGA1"	-	1.68	3.085
		Sobic.002G205100.1	"similar to Putative uncharacterized protein"	-	1.64	2.72
		Sobic.007G142200.1	"similar to Putative uncharacterized protein"	-	1.975	1.52
		Sobic.010G071800.2	"similar to Os11g0622800 protein"	-	1.51	0.84
		Sobic.010G152400.1	"similar to Putative uncharacterized protein"	-	0.725	0
		Sobic.010G216700.1	"similar to Probable auxin efflux carrier component 2"	-	0	0.485
		Sobic.009G119100.1	"similar to Hexokinase-10"	-	0.73	1.525
		Sobic.005G225500.1	"Predicted protein"	-	0.325	0.615
		Sobic.004G152200.2	"similar to Putative HGA1"	-	0.28	0.52
		Sobic.004G240900.1	"similar to Auxin efflux carrier component 1"	-	0.21	0.55
		Sobic.004G240900.2	"similar to Auxin efflux carrier component 1"	-	0.615	0
		Sobic.003G276700.1	"similar to Putative uncharacterized protein"	-	0.475	0.875
		Sobic.001G340800.1	"similar to Putative uncharacterized protein"	-	1.785	0.755
	α-D-glucose 6-phosphate ↔ α-D-glucose 1-phosphate
	3	Sobic.001G116500.1	"similar to Phosphoglucomutase, cytoplasmic 1"	-	58.45	59.31
		Sobic.003G222500.1	"similar to Phosphoglucomutase/phosphomannomutase"	-	11.135	8.21
		Sobic.002G155900.1	"similar to Putative phosphomannomutase"	-	0.56	0
	Spontaneous
AMYLOPLAST	α-D-glucose 1-phosphate + ATP → ADP-D-glucose + diphosphate
	4	Sobic.003G230500.1	"similar to Glucose-1-phosphate adenylyltransferase large subunit 1"	Sh2	843.725	631.905
		Sobic.007G101500.3	"similar to Glucose-1-phosphate adenylyltransferase"	Bt2	359.955	310.975
		Sobic.007G101500.2	"similar to Glucose-1-phosphate adenylyltransferase"	Bt2	43.97	31.62
		Sobic.002G160400.1	"similar to Glucose-1-phosphate adenylyltransferase"	-	89.13	72.65
		Sobic.001G100000.1	"similar to Glucose-1-phosphate adenylyltransferase"	-	57.31	44.275
		Sobic.009G245000.1	"similar to Glucose-1-phosphate adenylyltransferase large subunit 1"	-	23.525	18.695
		Sobic.001G462200.1	"similar to ADP-glucose pyrophosphorylase family protein"	-	18.015	13.22
		Sobic.002G088600.1	"similar to Glucose-1-phosphate adenylyltransferase"	-	2.3	3.135
	ADP-D-glucose + (1,4-α-D-glucosyl)(n) → ADP + (1,4-α-D-glucosyl)(n+1)
	5	Sobic.010G022600.1	"similar to Granule-bound starch synthase 1, chloroplast precursor"	Wx	1735.74	1669.26
		Sobic.010G047700.1	"similar to Plastid starch synthase I precursor"	SssI	191.085	137.98
		Sobic.010G047700.2	"similar to Plastid starch synthase I precursor"	SssI	9.605	6.605
		Sobic.007G068200.1	"similar to Starch synthase DULL1" SSIII	SS-DULL1	66.54	42.29
		Sobic.010G093400.1	"similar to Starch synthase isoform zSTSII-1"	SSIIa	49.275	39.425
		Sobic.002G116000.1	"similar to Granule bound starch synthase IIa"	SSII	13.14	10.635
		Sobic.001G239500.1	"similar to Putative uncharacterized protein" (SSI)	-	8.495	8.585
		Sobic.009G209300.1	"similar to Starch synthase-like protein"	SS?	5.93	5.72
		Sobic.006G221000.1	"similar to Starch synthase IIIb-1"	SSIII	2.375	2.21
		Sobic.004G238600.1	"similar to Starch synthase IIb-2"	SSIIb	0.875	0.735
	a 1,4-α-D-glucan → starch
	6	Sobic.004G163700.1	"similar to 1,4-alpha-glucan-branching enzyme 2, chloroplast precursor"	Ae1	318.475	255.11
		Sobic.010G273800.1	"similar to Starch branching enzyme I precursor"	-	152.225	134.435
		Sobic.006G066800.1	"similar to Starch branching enzyme IIa"	Sbe IIa	100.91	74.005
		Sobic.006G015800.2	"similar to Pullulanase-type starch debranching enzyme"	zpul	68.12	56.575
		Sobic.006G015800.1	"similar to Pullulanase-type starch debranching enzyme"	zpul	3.16	0
		Sobic.007G204600.1	"similar to Su1p" (Isoamylase)	Sbsu1	41.945	37.595
		Sobic.002G233600.1	"similar to Isoamylase-type starch debranching enzyme ISO3"	-	11.725	5.365
		Sobic.002G233600.3	"similar to Isoamylase-type starch debranching enzyme ISO3"	-	7.565	2.88
		Sobic.002G233600.2	"similar to Isoamylase-type starch debranching enzyme ISO3"	-	0.975	3.67
		Sobic.003G213800.2	"similar to Putative 1,4-alpha-glucan branching enzyme"	-	0.385	0.17
		Sobic.001G083900.1	"similar to Alpha 1,4-glucan phosphorylase L isozyme"	Pho1	92.065	84.99
		Sobic.001G083900.2	"similar to Alpha 1,4-glucan phosphorylase L isozyme"	Pho1	64.87	38.695
	-	Sobic.003G358600.1	"similar to Phosphorylase"	Pho2	20.39	19.22
	* Fragments per kilobase of exon per million fragments mapped
	* Pathway Pleiotropy Index (A "-" means no allocated position)

## Sheet: Supp. Table 4
	Supp. Table 4: RNA-Seq data of Sorghum genes with significant differential expression between solar noon and solar midnight of 16 days post anthesis immature grain.
	Gene Model ID	Locus ID	PPEE1	PPDE2	PostFC3	RealFC4	Day average FPKM5	Night average FPKM	Proportion change	Short annotation
>2-fold increase in expression during the day	Sobic.001G478300.2	Sobic.001G478300	5.66214e-15	1	116.905	Inf	43.555	0	NA	Modifier of rudimentary, Modr Domain
	Sobic.002G247300.2	Sobic.002G247300	0.0152659	0.984734	67.4822	Inf	24.37	0	NA	CAMP-RESPONSE ELEMENT BINDING PROTEIN-RELATED BZIP FAMILY TRANSCRIPTION FACTOR
	Sobic.003G185200.3	Sobic.003G185200	0.00078486	0.999215	71.6316	Inf	26.37	0	NA	Heat shock protein DnaJ, N-terminal Domain of unknown function DUF1977, DnaJ-like
	Sobic.010G221800.1	Sobic.010G221800	0	1	140.311	Inf	50.8	0	NA	Phosphoglycerate kinase F amily Phosphoglycerate kinase, C-terminal
	Sobic.010G197000.3	Sobic.010G197000	6.9289e-13	1	22.637	27.1411	48.68	2.015	24.1588	Metalloenzyme, LuxS/M16 peptidase-like, metal-binding Peptidase M16, C-terminal and core
	Sobic.004G111000.2	Sobic.004G111000	3.69465e-05	0.999963	9.4485	10.4426	34.78	3.565	9.75596	Bromodomain Domain FALZ-RELATED BROMODOMAIN-CONTAINING PROTEINS
	Sobic.007G197200.3	Sobic.007G197200	0.000155976	0.999844	6.85937	6.94178	193.74	30.525	6.34693	Peptidyl-prolyl cis-trans isomerase, FKBP-type, domain etratricopeptide-like helical Domain
	Sobic.001G408200.1	Sobic.001G408200	8.81727e-07	0.999999	4.96064	5.15552	39.575	8.525	4.64223	Protein kinase, catalytic domain Kinase-associated KA1 Serine/threonine- / dual-specificity protein kinase, catalytic domain
	Sobic.001G284100.2	Sobic.001G284100	0.00278009	0.99722	4.64818	4.83303	34.655	8.58	4.03904	Poly(ADP-ribose) polymerase, catalytic domain RST domain of plant C-terminal Domain
	Sobic.001G533700.2	Sobic.001G533700	0.00206335	0.997937	4.26167	4.43163	31.005	8.215	3.77419	Tyrosine-protein kinase, catalytic domain Protein kinase, ATP binding site Serine/threonine- / dual-specificity protein kinase, catalytic
	Sobic.005G112800.2	Sobic.005G112800	0.024991	0.975009	3.96168	4.01294	88.38	26.355	3.35344	ADENOSYLHOMOCYSTEINASE S-adenosyl-L-homocysteine hydrolase, NAD binding domain
	Sobic.001G485000.1	Sobic.001G485000	0.00709731	0.992903	3.35284	3.43328	36.77	12.5	2.9416	GNAT domain Zinc finger, RING/FYVE/PHD-type Domain Acyl-CoA N-acyltransferase
	Sobic.002G244100.2	Sobic.002G244100	0.00193349	0.998067	2.65965	2.70092	42	17.26	2.43337	Protein of unknown function DUF1664
	Sobic.010G249100.1	Sobic.010G249100	0.00320275	0.996797	2.25385	2.27286	55.905	28.255	1.97859	Zinc finger, C2H2 Arsenite-resistance protein 2 Protein of unknown function DUF3546
	Sobic.009G166300.1	Sobic.009G166300	0.0334103	0.96659	2.15692	2.17676	48.63	25.555	1.90295	Armadillo-type fold domain HECT protein hormone and stress response?
	Sobic.005G074400.2	Sobic.005G074400	0.0237747	0.976225	2.10234	2.10484	348.46	192.58	1.80943	Protein disulfide isomerase (prolyl 4-hydroxylase beta subunit) PROTEIN DISULFIDE ISOMERASE
	Sobic.010G121500.1	Sobic.010G121500	0.00123352	0.998766	2.03804	2.0481	79.28	44.255	1.79144	Armadillo-type fold domain protein hormone and stress response?
	Sobic.006G214500.1	Sobic.006G214500	0.0383281	0.961672	2.01626	2.02884	61.78	34.555	1.78787	Lecithin:cholesterol/phospholipid:diacylglycerol acyltransferase
Significant DE <2-fold increases	Sobic.007G025400.1	Sobic.007G025400	8.80616e-05	0.999912	1.93612	1.9394	205.675	122.99	1.67229	Glyceraldehyde 3-phosphate dehydrogenase, NAD binding domain Glyceraldehyde 3-phosphate dehydrogenase, C-terminal domain
	Sobic.010G090500.1	Sobic.010G090500	8.83038e-05	0.999912	1.88147	1.88557	150.865	92.57	1.62974	Armadillo-type fold domain protein hormone and stress response?
	Sobic.003G011000.1	Sobic.003G011000	0.0239492	0.976051	1.76449	1.77002	90.835	59.415	1.52882	ATPase, AAA-type, core Domain
	Sobic.002G077500.1	Sobic.002G077500	1.38778e-14	1	0.746109	0.746054	1277.4	1975.97	0.646468	Cereal seed allergen/grain softness/trypsin and alpha-amylase inhibitor Bifunctional trypsin/alpha-amylase inhibitor helical domain Bifunctional inhibitor/plant lipid transfer protein/seed storage helical domain
	Sobic.002G078800.1	Sobic.002G078800	1.37766e-05	0.999986	0.640388	0.640116	313.195	572.1	0.547448	Protease inhibitor/seed storage/LTP family
	Sobic.001G518700.1	Sobic.001G518700	0	1	0.625285	0.625131	577.815	1049.17	0.550733	Similar to gamma thionin PROKAR_LIPOPROTEIN
>2-fold increase in expression during the night	Sobic.010G205200.1	Sobic.010G205200	0.00755345	0.992447	0.364726	0.360955	22.875	72.4	0.315953	Metallophosphoesterase domain Purple acid phosphatase-like, N-terminal Iron/zinc purple acid phosphatase-like C-terminal domain
	Sobic.001G028100.2	Sobic.001G028100	0.0223537	0.977646	0.271042	0.257473	4.5	23.35	0.192719	Helicase, C-terminal Zinc finger, CCHC-type DNA/RNA helicase, DEAD/DEAH box type, N-terminal
	Sobic.009G164500.1	Sobic.009G164500	6.04922e-05	0.99994	0.225067	0.214281	5	31	0.16129	SNARE-like Clat_adaptor_s ZETA-COAT PROTEIN
	Sobic.003G012200.1	Sobic.003G012200	0.000278016	0.999722	0.219899	0.212754	10	47.185	0.211932	Aminoacyl-tRNA synthetase, class II (D/K/N)-like Nucleic acid-binding, OB-fold
	Sobic.004G079100.2	Sobic.004G079100	8.19745e-07	0.999999	0.192684	0.187034	8.68	61.975	0.140056	AN1-TYPE ZINC FINGER PROTEIN A20-like zinc finger AN1-like Zinc finger
	Sobic.005G160400.2	Sobic.005G160400	3.11459e-07	1	0.184666	0.176098	6.335	41.43	0.152909	Zinc finger, RING/FYVE/PHD-type Domain RING FINGER PROTEIN 24-RELATED
	Sobic.001G017100.2	Sobic.001G017100	2.80633e-05	0.999972	0.162546	0.156306	9.015	58.29	0.154658	Late embryogenesis abundant protein, LEA-14 Immunoglobulin-like fold Water stress and hypersensitive response domain
	Sobic.001G112600.4	Sobic.001G112600	6.31353e-08	1	0.0106569	0	0	39.86	0	Actin, actin related protein
	Sobic.001G524000.2	Sobic.001G524000	0.000352209	0.999648	0.0131158	0	0	32.83	0	Domain of unknown function DUF21
	Sobic.002G247300.1	Sobic.002G247300	0.00513966	0.99486	0.0139279	0	0	30.59	0	CAMP-RESPONSE ELEMENT BINDING PROTEIN-RELATED BZIP FAMILY TRANSCRIPTION FACTOR
	Sobic.003G226200.1	Sobic.003G226200	0	1	0.00517984	0	0	82.185	0	Neutral/alkaline nonlysosomal ceramidase
	Sobic.003G247300.2	Sobic.003G247300	0.00511596	0.994884	0.014353	0	0	30.565	0	APOPTOSIS INHIBITOR 5-RELATED Unknown gene product, has signal peptide
	Sobic.003G422900.1	Sobic.003G422900	1.27499e-06	0.999999	0.0114697	0	0	37.395	0	RNA recognition motif domain Nucleotide-binding, alpha-beta plait
	Sobic.004G058600.4	Sobic.004G058600	1.93179e-14	1	0.00829911	0	0	52.05	0	SUCCINATE SEMIALDEHYDE DEHYDROGENASE succinate-semialdehyde dehydrogenase (NADP+)
	Sobic.005G112800.1	Sobic.005G112800	0	1	0.00418003	0	0	105.555	0	ADENOSYLHOMOCYSTEINASE S-adenosyl-L-homocysteine hydrolase, NAD binding domain
	Sobic.006G062500.2	Sobic.006G062500	4.44089e-16	1	0.00785733	0	0	55.07	0	Concanavalin A-like lectin/glucanase Calreticulin/calnexin
	Sobic.008G049200.2	Sobic.008G049200	2.07245e-12	1	0.00874924	0	0	48.275	0	ABA/WDS induced protein response to stress
	Sobic.009G213500.2	Sobic.009G213500	0.030733	0.969267	0.0143587	0	0	29.115	0	Nucleosome assembly protein (NAP) TESTIS-SPECIFIC Y-ENCODED PROTEIN Nucleosome assembly protein NAP-1
	Sobic.010G182200.1	Sobic.010G182200	0	1	0.00594446	0	0	72.72	0	Translation elongation/initiation factor/Ribosomal, beta-barre DomainTranslation elongation factor EFTu/EF1A, C-terminal
	1Prior Probability Equivalent Expression
	2Prior Probability Differential Expression
	3Post Fold Change
	4Real Fold Change
	5Fragments Per Kilobase of transcript per Million mapped reads

## Sheet: Supp. Table 5
Supp. Table 5: Nucleotide diversity (θπ), Tajima’s D and FST values for the CDS of genes involved in the primary starch synthesis pathway of Sorghum. Values were calculated according to the groups 'All Lines’, ‘Landraces’ and ‘Wild & Weedy’.
Genome ID	JGI Annotation	PPI*	θπ : CDS			Tajima's D : CDS			FST : CDS
			All Lines	Landraces	Wild & Weedy	All Lines	Landraces	Wild & Weedy	Landraces vs Wild & Weedy
sucrose + UDP ↔ UDP-D-glucose + D-fructose
Sobic.001G344500.1	Sucrose synthase 2	1	0.000493347	0.000498999	0.000608395	-0.66101	2.05625	0.957857	0.203043
Sobic.001G378300.1	Sucrose synthase 3		0.00155468	0.00144963	0.0022001	0.316273	-0.75128	-1.03801	-0.0359154
Sobic.004G357600.1	Putative uncharacterized protein		0.000592648	0.000450637	0.000721449	-0.724265	0.155017	-0.414251	0.208398
Sobic.010G072300.1	Sucrose synthase 1		0.000439467	0.000379529	0.000437918	-0.183764	-1.18526	-1.18684	0.0146628
Sobic.010G276700.1	H0211A12.6 protein		0.000137963	0	0.000346607	-1.64425	-0.253596	0.0413961	0.264105
UDP-D-glucose + diphosphate ↔ α-D-glucose 1-phosphate + UTP
Sobic.001G424500.1	Nucleoside-diphosphate-sugar pyrophosphorylase	2	5.49481e-05	0	0.000394633	-1.02114	2.13116	1.35179	0.392312
Sobic.002G291200.1	UTP--glucose-1-phosphate uridylyltransferase		0.00322254	0.00318521	0.00298594	1.68308	NA	0.167705	0.00371809
Sobic.003G355200.1	Putative uncharacterized protein		0.000759533	0	0.00169996	-1.03774	0.651469	-0.148215	0.387246
Sobic.004G013500.1	UDP-glucose pyrophosphorylase		0.00442737	0.00351744	0.00420093	1.90284	-0.927482	0.630165	-0.0293624
α-D-glucose 1-phosphate + ATP → ADP-D-glucose + diphosphate
Sobic.001G100000.1	Glucose-1-phosphate adenylyltransferase	3	0.000821437	0.000996749	0.000973436	1.7466	-0.0777985	-1.06819	-0.0654594
Sobic.001G462200.1	ADP-glucose pyrophosphorylase family protein		0.00445194	0.00475884	0.000868523	2.27212	NA	-1.25056	0.146071
Sobic.002G088600.1	Glucose-1-phosphate adenylyltransferase		0.000648891	0.000477753	0.00154185	-1.26188	2.0991	-1.71059	0.205565
Sobic.002G160400.1	Glucose-1-phosphate adenylyltransferase		0.00104516	0.000302523	0.00200713	-0.632579	1.55222	0.251421	0.372048
Sobic.003G230500.1	Glucose-1-phosphate adenylyltransferase large subunit 1		0.00182808	0.000229	0.00299255	-0.0571299	1.12193	0.398234	0.763977
Sobic.007G101500.1	Glucose-1-phosphate adenylyltransferase		0.000442811	0.000265572	0.000622286	-0.575485	-0.37587	-1.60223	0.421013
Sobic.009G245000.1	Glucose-1-phosphate adenylyltransferase large subunit 1		0.000239455	0.0003108	0.000169062	-0.964738	-0.788276	0.27373	0.0857193
ADP-D-glucose (cytosol) → ADP-D-glucose (amyloplast)
Sobic.004G085100.1	Protein brittle-1, chloroplast precursor	4	0.000758499	0.000521945	0.00211982	-1.79733	1.14373	-0.537446	0.376932
ADP-D-glucose + (1,4-α-D-glucosyl)(n) → ADP + (1,4-α-D-glucosyl)(n+1)
Sobic.001G239500.1	Putative uncharacterized protein (SSI)	5	0.00117537	0.00131345	0.00143257	-0.825036	0.221435	-1.75143	0.0657502
Sobic.002G116000.1	Granule bound starch synthase IIa		0.000181253	8.09717e-05	0.000265816	-0.507604	2.71538	-0.66191	0.214651
Sobic.004G238600.1	Starch synthase IIb-2		0.000936364	0.000652021	0.00189065	-0.631388	0.790799	0.761329	0.168105
Sobic.006G221000.1	Starch synthase IIIb-1		0.000108609	9.05508e-05	0.000319591	-1.63673	-1.74331	-0.30187	0.174764
Sobic.007G068200.1	Starch synthase DULL1SSIII		0.00151171	0.00151809	0.0015652	0.264011	0.557291	-0.108979	-0.0394372
Sobic.009G209300.1	Starch synthase-like protein		0.00201546	0.00114172	0.00188355	-0.922842	0.717905	0.0232208	0.12635
Sobic.010G022600.1	Granule-bound starch synthase 1		0.000890012	0.000772405	0.000746562	1.04612	-1.23857	-0.152958	0.0291284
Sobic.010G047700.1	Plastid starch synthase I precursor		0.000884294	0.000996024	0.0011482	0.657822	1.20389	0.307904	-0.0622646
Sobic.010G093400.1	Starch synthase isoform zSTSII-1		0.000736871	0.000499503	0.0019068	-1.14192	0.0131746	0.69495	0.15991
a 1,4-α-D-glucan → starch
Sobic.002G233600.1	Isoamylase-type starch debranching enzyme ISO3	6	0.000317024	0.000323453	0.000339429	-0.446351	-0.0195813	-0.095602	0.175505
Sobic.003G213800.1	Putative 1,4-alpha-glucan branching enzyme		0.000741823	0.000730794	0.000710792	-1.28495	0.640237	0.515782	0.0925251
Sobic.004G163700.1	1,4-alpha-glucan-branching enzyme 2, chloroplast precursor		0.00110554	0.0011431	0.00107687	1.79877	-0.451523	-0.877951	-0.0112985
Sobic.006G015800.1	Pullulanase-type starch debranching enzyme		0.0015579	0.00258513	0.00048587	-0.0451576	1.0508	0.464318	0.287082
Sobic.006G066800.1	Starch branching enzyme IIa		0.000399371	0.00039784	0.000445931	1.28477	-0.405522	-1.18684	0.143339
Sobic.007G204600.1	Su1p (Isoamylase, Starch Debranching Enzyme)		0.00139177	0.00117802	0.0021648	-0.299702	1.39681	-1.69155	0.213314
Sobic.010G273800.1	Starch branching enzyme I precursor		0.000422685	0.000387986	0.000297155	0.35938	-1.56206	-1.88704	0.374681
Sobic.001G083900.1	Alpha 1,4-glucan phosphorylase L isozyme		5.90838e-05	3.64897e-05	8.91603e-05	-1.57836	0.309537	-0.372494	0.048313
Sobic.003G358600.1	Phosphorylase	-	0.00138032	0.00148218	7.94597e-05	1.51376	NA	-0.952051	0.366361
*Pathway Pleiotropy Index (A "-" means no allocated position)

## Sheet: Supp. Table 6
Supp. Table 6: Nucleotide diversity (θπ), Tajima’s D and FST values for the CDS of genes involved in the starch synthesis pathway via the breakdown of D-fructose in Sorghum. Values were calculated according to the groups 'All Lines’, ‘Landraces’ and ‘Wild & Weedy’.
Genome ID	JGI Annotation	PPI*	θπ : CDS			Tajima's D : CDS			FST : CDS
			All Lines	Landraces	Wild & Weedy	All Lines	Landraces	Wild & Weedy	Landraces vs Wild & Weedy
sucrose + H2O ↔ D-fructose + α-D-glucose
Sobic.003G440900.1	Beta-fructofuranosidase, insoluble isoenzyme 4 precursor	1	0.00074337	0.000364286	0.0010629	-0.277884	0.542731	0.133682	0.218772
Sobic.004G166700.1	Cell wall invertase		0.00678238	0.00651115	0.00628715	0.524595	1.85258	0.630165	0.0757876
Sobic.006G255600.1	Cell wall invertase		0.00140905	0.000760026	0.00165794	-0.872237	-0.405522	-0.863935	0.248444
Sobic.K041000.1	Beta-fructofuranosidase, insoluble isoenzyme 1 precursor		0.000760792	0.000976422	0.00111254	-1.61906	-1.14541	-1.45921	0.17849
Sobic.K041100.1	Beta-fructofuranosidase, insoluble isoenzyme 1 precursor		0.00130906	0.00153008	0.00102215	0.386308	1.27369	0.544457	0.190337
Sobic.K041200.1	Beta-fructofuranosidase (invertase)		0.00207652	0.00211005	0.00216339	1.44183	2.71538	0.917939	0.224536
D-fructose + ATP ↔ fructose-6-phosphate + ADP
Sobic.001G248900.1	Exocyst complex component Sec15,	2	0.000444768	0.000529488	0.000407	-0.597993	-0.0777985	-0.30187	0.0735023
Sobic.001G340800.1	Putative uncharacterized protein		0.000198656	9.09705e-05	0.000333421	-2.06745	-1.74331	-1.88704	0.0693897
Sobic.002G195700.1	Os09g0400300 protein		0.00155514	0.00116348	0.000456028	0.361171	1.12193	0.515782	0.257155
Sobic.002G205100.1	Putative uncharacterized protein		0.000784052	0.000474086	0.00175321	-1.15945	-0.632863	-1.0254	0.302497
Sobic.002G205300.1	Putative uncharacterized protein		0.000629459	0.000754613	0.0007481	0.412059	1.30949	0.630165	-0.0488607
Sobic.002G279800.1	Mpp10 protein, expressed		0.000672721	0.000621056	0.000320263	0.490616	1.82978	0.630165	0.387255
Sobic.002G315800.1	Cathepsin B-like cysteine protease		0.00352777	0.00344547	0.00172861	2.3715	NA	2.02253	0.252245
Sobic.003G035500.1	Hexokinase-8		0.000590118	0.000299105	0.00108155	-0.498453	0.158957	-0.12993	0.230541
Sobic.003G094500.1	weakly similar to Chromosome chr17 scaffold_16,		0.00186644	0.00142238	0.0027295	-0.563818	-0.0474071	-0.167538	0.154365
Sobic.003G094600.1	Os01g0119100 protein		0.000555823	5.54334e-05	0.00269881	-1.98591	-1.74331	-1.83187	0.374313
Sobic.003G095200.1	Glycosyltransferase		0.00117975	0.000763022	0.00221475	-0.596302	-0.0573709	-0.299736	0.177384
Sobic.003G095600.1	HGA6, putative, expressed		0.00230268	0.00243536	0.00334465	-0.333575	0.350634	0.101222	0.0869091
Sobic.003G158700.1	SEC15 (S. cerevisiae)-like protein		9.59233e-05	4.43635e-05	0.0001084	-1.39743	-0.87125	-1.18684	0.0994673
Sobic.003G158900.1	Poly [ADP-ribose] polymerase 2 (EC 2.4.2.30)		0.000274685	0.000174309	0.000245245	-0.441493	0.306455	0.0308602	0.472696
Sobic.003G291800.1	Hexokinase-6		0.00156449	0.001366	0.00312114	-0.793356	-0.287715	-0.626511	0.125726
Sobic.003G390700.1	Glycosyltransferase		9.7819e-05	0	0.000328488	-1.25325	-0.75128	-1.05267	0.476742
Sobic.003G421200.1	Hexokinase-3		0.0031961	0.0016807	0.00400414	0.751661	2.05625	0.720833	0.472161
Sobic.004G033000.1	Putative uncharacterized protein		0.000526297	0.000412897	0.000571429	0.31911	0.988613	0.398234	0.171506
Sobic.004G071000.1	Cinnamyl alcohol dehydrogenase		0.00147561	0.00149084	0.00147394	0.0327203	0.640237	0.258008	0.0745561
Sobic.004G134100.1	Putative uncharacterized protein		0.000110149	0.000101842	0.000132199	-1.76484	-1.18526	-1.60223	0.050821
Sobic.004G152200.1	Putative HGA1		0.00125844	0.000656124	0.00143094	-0.0114057	0.625039	0.255994	0.142566
Sobic.004G212300.1	Putative uncharacterized protein		0.000247772	0.000102128	0.000820165	-0.49502	0.178347	-0.118372	0.45193
Sobic.004G240900.1	Auxin efflux carrier component 1		0.000104525	7.08117e-05	0.000431313	-1.53126	-1.03497	-1.36745	0.312012
Sobic.004G307700.1	Cyclin-dependent kinase inhibitor 2		0.00149236	0.00180233	0.00232471	-0.782562	-0.238396	-0.525003	0.430103
Sobic.005G225200.1	Predicted protein		0.00120597	0.00150282	0.0012375	-0.536902	-0.0430027	-0.162664	0.1932
Sobic.005G225400.1	Predicted protein		0.00328272	0.00307723	0.00412233	0.229719	0.80699	0.348311	0.14717
Sobic.005G225500.1	Predicted protein		0.00502872	0.00457636	0.0060036	0.115912	0.651469	0.268788	0.0765451
Sobic.006G061300.1	High-affinity potassium transporter		0.000393968	0	0.00126974	-1.12798	-0.603354	-0.953347	0.627627
Sobic.006G062700.1	Putative uncharacterized protein		0.000323546	0	0.00173705	-1.757	-1.18526	-1.48556	0.438811
Sobic.006G136800.1	OSJNBa0029H02.19 protein		0.000399549	0.000510874	0.00022853	-0.977521	-0.451523	-0.863935	0.0596186
Sobic.006G211900.1	Os04g0612700 protein		0.00501815	0.0046144	0.00209961	3.11963	NA	NA	0.406169
Sobic.007G076000.1	Putative uncharacterized protein		0.00160381	0.00162217	0.00188271	0.911841	2.0991	0.761329	0.122286
Sobic.007G142100.1	Putative uncharacterized protein		0.00056624	0.000491358	0.000630934	0.210408	0.790799	0.282863	0.169977
Sobic.008G010300.1	Predicted protein		0.00563013	0.00474487	0.00861824	0.341305	1.0508	0.464318	0.278777
Sobic.009G069800.1	Hexokinase-7		0.000751073	0.000593292	0.000601814	-1.41745	-0.927482	-1.18684	0.232366
Sobic.009G119100.1	Hexokinase-10		0.00149997	0.0013313	0.00104455	-0.0356291	0.605651	0.206193	-0.0227605
Sobic.009G203500.1	Hexokinase		0.000325597	0.000113622	0.000288425	0.155471	0.717905	0.27373	0.630551
Sobic.009G204400.1	auxin efflux carrier component 3a		0.000462683	0.000127921	0.000322613	-1.63348	-1.18526	-1.45921	0.479429
Sobic.010G030900.1	Putative HGA1		0.000463613	9.17108e-05	0.000646465	-1.28316	-0.768461	-1.06819	0.43608
Sobic.010G071800.1	Os11g0622800 protein		0.00333746	0.00285088	0.00207716	0.958826	2.13116	0.774787	0.441321
Sobic.010G071900.1	Os11g0622800 protein		0.00671186	0.00648895	0.00459201	2.64574	NA	NA	0.16242
Sobic.010G072000.1	Os11g0622800 protein		0.00175841	0.0014462	0.00115666	-0.528065	-0.0195813	-0.148215	0.224012
Sobic.010G095100.1	Probable auxin efflux carrier component 1c		0.000188839	7.0695e-05	0.0010964	-1.94974	-1.67719	-1.75143	0.341572
Sobic.010G134400.1	Putative mono-or diacylglycerol acyltransferase		0.000302967	0	0.00155257	-1.53582	-1.0504	-1.45693	0.441225
Sobic.010G144400.1	Glycosyltransferase		0.00535259	0.00485272	0.00331474	2.23846	NA	1.35179	0.0133095
Sobic.010G152400.1	Putative uncharacterized protein		0.00121565	0.000673536	0.00315605	-1.46577	-0.99314	-1.18684	0.29091
Sobic.010G216700.1	Probable auxin efflux carrier component 2		4.83235e-05	0	0.000161101	-1.4674	-0.99314	-1.18684	0.225823
fructose-6-phosphate ↔ β-D-glucose-6-phosphate
Sobic.001G297600.1	Hexose carrier protein HEX6, putative, expressed	3	0.0016072	0.000566187	0.00305815	-0.66553	-0.175061	-0.372494	0.628857
Sobic.001G454100.1	Sugar carrier protein C, putative, expressed		0.000389484	0.00021549	0.000735801	-1.16663	-0.72003	-1.03801	0.195534
Sobic.001G469600.1	Mannitol transporter, putative, expressed		5.39836e-05	0	0.000272109	-0.867985	-0.37587	-0.66191	0.460443
Sobic.002G035200.1	Putative proton myo-inositol transporter		0.000188612	0.000125868	0.000168913	-0.476518	0.221435	-0.108979	0.0966456
Sobic.002G193800.1	Putative hexose transporter		0.000108756	0	0.00015955	-1.86634	-1.5344	-1.69155	0.148649
Sobic.002G201900.1	Glucose transporter		0.000248922	0.000163114	0.000537164	-0.279511	0.432577	0.121759	0.422987
Sobic.002G230600.1	Glucose-6-phosphate isomerase		0.000305348	5.84072e-05	0.00125812	-2.19617	-1.96411	-1.96366	0.294036
Sobic.002G354000.1	Os07g0582400 protein (Sugar transporter)		0.00346712	0.00286016	0.0036925	1.71533	NA	0.957857	0.256717
Sobic.003G084000.1	Hexose transporter		0.000208531	6.58953e-05	0.000697715	-1.45549	-0.990969	-1.18684	0.265682
Sobic.003G110800.1	Chromosome chr14 scaffold_164 (Predicted transporter)		0.000682591	0.000665563	0.000901662	-1.08746	-0.528993	-0.942727	-0.00649429
Sobic.004G124500.1	Putative sugar transporter		0.00315219	0.00255533	0.00393126	0.221099	0.794954	0.307904	0.0237108
Sobic.006G102500.1	H0505F09.6 protein (Sugar transport)		0.000873085	0.000648771	0.000843929	0.593	1.9802	0.630165	0.373635
Sobic.006G130800.1	OSIGBa0130B08.11 protein (Sugar transporter)		0.000361402	0.000404913	0.00031877	0.369614	1.20389	0.536963	-0.0755812
Sobic.006G173000.1	OSJNBb0012E24.2 protein		2.86661e-05	0	0.000172039	-1.11617	-0.567739	-0.952051	0.148649
Sobic.007G045500.1	Os08g0156600 protein		0.000254662	0.000215013	0	-1.87457	-1.56206	-1.71059	-0.0656716
Sobic.008G111100.1	Sugar transporter family protein, expressed		0	0	0	NA	NA	NA	NA
Sobic.008G111300.1	Sugar transporter family protein, expressed		3.67934e-05	0	0	-1.05957	-0.497155	-0.877951	NA
Sobic.009G235600.1	Putative integral membrane protein		0.0012851	0.000380117	0.00335481	-1.49102	-1.02764	-1.18684	0.383697
Sobic.009G235900.1	Putative integral membrane protein		0.000473512	0.000175124	0.000875618	-0.93284	-0.420995	-0.863935	0.381971
β-D-glucose-6-phosphate → α-D-glucose 6-phosphate
		Spontaneous
α-D-glucose 6-phosphate ↔ α-D-glucose 1-phosphate
Sobic.001G116500.1	Phosphoglucomutase, cytoplasmic 1	5	0.000880751	0.000292936	0.00358172	-1.7737	-1.38061	-1.60223	0.293595
Sobic.002G155900.1	Putative phosphomannomutase		0.000411933	0.000346793	0.000356676	-0.745441	-0.202854	-0.395785	0.442948
Sobic.003G222500.1	Phosphoglucomutase/phosphomannomutase		0.000362487	0.00042786	0.00028871	-0.0734913	0.557291	0.149247	0.201152
α-D-glucose 1-phosphate + ATP → ADP-D-glucose + diphosphate
Sobic.001G100000.1	Glucose-1-phosphate adenylyltransferase	6	0.000821437	0.000996749	0.000973436	1.7466	NA	0.967035	-0.0654594
Sobic.001G462200.1	ADP-glucose pyrophosphorylase family protein		0.00445194	0.00475884	0.000868523	2.27212	NA	1.4571	0.146071
Sobic.002G088600.1	Glucose-1-phosphate adenylyltransferase		0.000648891	0.000477753	0.00154185	-1.26188	-0.76235	-1.06221	0.205565
Sobic.002G160400.1	Glucose-1-phosphate adenylyltransferase		0.00111969	0.000302523	0.00200713	-0.474088	0.230925	-0.107482	0.372048
Sobic.003G230500.1	Glucose-1-phosphate adenylyltransferase large subunit 1		0.00182808	0.000229	0.00299255	-0.0571299	0.574587	0.167705	0.763977
Sobic.007G101500.1	Glucose-1-phosphate adenylyltransferase		0.000442811	0.000265572	0.000622286	-0.575485	-0.0503643	-0.299488	0.421013
Sobic.009G245000.1	Glucose-1-phosphate adenylyltransferase large subunit 1		0.000279646	0.0003108	0.000169062	-0.771193	-0.210399	-0.413759	0.0857193
ADP-D-glucose + (1,4-α-D-glucosyl)(n) → ADP + (1,4-α-D-glucosyl)(n+1)
Sobic.001G239500.1	Putative uncharacterized protein (SSI)	7	0.00135462	0.00131345	0.00143257	-0.470311	0.245329	-0.095602	0.0657502
Sobic.002G116000.1	Granule bound starch synthase IIa		0.000196916	8.09717e-05	0.000265816	-0.393217	0.309537	0.0381109	0.214651
Sobic.004G238600.1	Starch synthase IIb-2		0.000926602	0.000652021	0.00189065	-0.655744	-0.169958	-0.30187	0.168105
Sobic.006G221000.1	Starch synthase IIIb-1		0.000108609	9.05508e-05	0.000319591	-1.63673	-1.18526	-1.47588	0.174764
Sobic.007G068200.1	Starch synthase DULL1SSIII		0.00151171	0.00151809	0.0015652	0.264011	0.90074	0.365858	-0.0394372
Sobic.009G209300.1	Starch synthase-like protein		0.0023436	0.00114172	0.00188355	-0.518509	0.144384	-0.146514	0.12635
Sobic.010G022600.1	Granule-bound starch synthase 1, chloroplast precursor		0.000890012	0.000772405	0.000746562	1.04612	2.21171	0.796656	0.0291284
Sobic.010G047700.1	Plastid starch synthase I precursor		0.000884294	0.000996024	0.0011482	0.657822	2.02305	0.713968	-0.0622646
Sobic.010G093400.1	Starch synthase isoform zSTSII-1		0.000736871	0.000499503	0.0019068	-1.14192	-0.619213	-0.964208	0.15991
a 1,4-α-D-glucan → starch
Sobic.002G233600.1	Isoamylase-type starch debranching enzyme ISO3	8	0.000317024	0.000323453	0.000339429	-0.446351	0.291271	0.0232208	0.175505
Sobic.003G213800.1	Putative 1,4-alpha-glucan branching enzyme		0.000741823	0.000730794	0.000710792	-1.28495	-0.788276	-1.13533	0.0925251
Sobic.004G163700.1	1,4-alpha-glucan-branching enzyme 2, chloroplast precursor		0.00110554	0.0011431	0.00107687	1.79877	NA	1.01109	-0.0112985
Sobic.006G015800.1	Pullulanase-type starch debranching enzyme		0.00171719	0.00258513	0.00048587	0.281823	0.972987	0.385542	0.287082
Sobic.006G066800.1	Starch branching enzyme IIa		0.000408004	0.00039784	0.000445931	1.35832	2.24938	0.842446	0.143339
Sobic.007G204600.1	Su1p (Isoamylase)		0.00139177	0.00117802	0.0021648	-0.299702	0.398151	0.121633	0.213314
Sobic.010G273800.1	Starch branching enzyme I precursor		0.000422685	0.000387986	0.000297155	0.35938	1.10329	0.464726	0.374681
Sobic.001G083900.1	Alpha 1,4-glucan phosphorylase L isozyme		5.90838e-05	3.64897e-05	8.91603e-05	-1.57836	-1.0504	-1.45921	0.048313
Sobic.003G358600.1	Phosphorylase	-	0.00148187	0.00148218	7.94597e-05	1.83962	NA	1.01161	0.366361
*Pathway Pleiotropy Index (A "-" means no allocated position)

## Sheet: Supp. Table 7
Supp. Table 7: Nucleotide diversity (θπ), Tajima’s D and FST values for the CDS of genes involved in the starch synthesis pathway via the breakdown of α-D-glucose in Sorghum. Values were calculated according to the groups 'All Lines’, ‘Landraces’ and ‘Wild & Weedy’.
Genome ID	JGI Annotation	PPI*	θπ : CDS			Tajima's D : CDS			FST : CDS
			All Lines	Landraces	Wild & Weedy	All Lines	Landraces	Wild & Weedy	Landraces vs Wild & Weedy
sucrose + H2O ↔ D-fructose + α-D-glucose
Sobic.003G440900.1	"similar to Beta-fructofuranosidase, insoluble isoenzyme 4 precursor"	1	0.00074337	3.64897e-05	8.91603e-05	-0.277884	NA	-0.118372	0.218772
Sobic.004G166700.1	"similar to Cell wall invertase"		0.00678238	0.000996749	0.000973436	0.524595	-0.99314	0.774787	0.0757876
Sobic.006G255600.1	"similar to Cell wall invertase"		0.00140905	0.000292936	0.00358172	-0.872237	-0.287715	-1.45921	0.248444
Sobic.K041000.1	"similar to Beta-fructofuranosidase, insoluble isoenzyme 1 precursor"		0.000760792	0.00131345	0.00143257	-1.61906	-0.927482	0.630165	0.17849
Sobic.K041100.1	"similar to Beta-fructofuranosidase, insoluble isoenzyme 1 precursor"		0.00130906	0.000529488	0.000407	0.386308	-1.56206	-1.88704	0.190337
Sobic.K041200.1	Beta-fructofuranosidase (invertase)		0.00207652	9.09705e-05	0.000333421	1.44183	NA	-0.12993	0.224536
D-fructose + ATP ↔ fructose-6-phosphate + ADP
Sobic.001G248900.1	"similar to Exocyst complex component Sec15, "	2	0.000444768	0.00475884	0.000868523	-0.597993	-1.96411	0.0308602	0.0735023
Sobic.001G340800.1	"similar to Putative uncharacterized protein"		0.000198656	0.000477753	0.00154185	-2.06745	-1.18526	-1.18684	0.0693897
Sobic.002G195700.1	"similar to Os09g0400300 protein"		0.00155514	8.09717e-05	0.000265816	0.361171	-0.528993	-1.45921	0.257155
Sobic.002G205100.1	"similar to Putative uncharacterized protein"		0.000784052	0.000346793	0.000356676	-1.15945	0.90074	-0.146514	0.302497
Sobic.002G205300.1	"similar to Putative uncharacterized protein"		0.000629459	0.000302523	0.00200713	0.412059	-0.405522	-1.18684	-0.0488607
Sobic.002G279800.1	"similar to Mpp10 protein, expressed"		0.000672721	0.00116348	0.000456028	0.490616	0.640237	0.515782	0.387255
Sobic.002G315800.1	"similar to Cathepsin B-like cysteine protease"		0.00352777	0.000474086	0.00175321	2.3715	-1.38061	-1.47588	0.252245
Sobic.003G035500.1	"similar to Hexokinase-8"		0.000590118	0.000754613	0.0007481	-0.498453	-0.99314	1.4571	0.230541
Sobic.003G094500.1	"weakly similar to Chromosome chr17 scaffold_16, "		0.00186644	0.000323453	0.000339429	-0.563818	-0.567739	-1.18684	0.154365
Sobic.003G094600.1	"similar to Os01g0119100 protein"		0.000555823	0.000621056	0.000320263	-1.98591	2.05625	0.957857	0.374313
Sobic.003G095200.1	"similar to Glycosyltransferase"		0.00117975	0.00344547	0.00172861	-0.596302	0.158957	0.206193	0.177384
Sobic.003G095600.1	"similar to HGA6, putative, expressed"		0.00230268	0.000299105	0.00108155	-0.333575	2.71538	-0.66191	0.0869091
Sobic.003G158700.1	"similar to SEC15 (S. cerevisiae)-like protein"		9.59233e-05	0.00142238	0.0027295	-1.39743	2.02305	-1.83187	0.0994673
Sobic.003G158900.1	"similar to Poly [ADP-ribose] polymerase 2 (EC 2.4.2.30) "		0.000274685	5.54334e-05	0.00269881	-0.441493	0.398151	0.713968	0.472696
Sobic.003G291800.1	"similar to Hexokinase-6"		0.00156449	0.000763022	0.00221475	-0.793356	-0.788276	0.27373	0.125726
Sobic.003G390700.1	"similar to Glycosyltransferase"		9.7819e-05	0.00243536	0.00334465	-1.25325	-0.603354	1.01109	0.476742
Sobic.003G421200.1	"similar to Hexokinase-3"		0.0031961	4.43635e-05	0.0001084	0.751661	1.30949	-1.05267	0.472161
Sobic.004G033000.1	"similar to Putative uncharacterized protein"		0.000526297	0.000174309	0.000245245	0.31911	-0.169958	-1.45693	0.171506
Sobic.004G071000.1	"similar to Cinnamyl alcohol dehydrogenase"		0.00147561	0.000730794	0.000710792	0.0327203	-0.0573709	0.464726	0.0745561
Sobic.004G134100.1	"similar to Putative uncharacterized protein"		0.000110149	0.00042786	0.00028871	-1.76484	0.245329	-0.952051	0.050821
Sobic.004G152200.1	"similar to Putative HGA1"		0.00125844	0.000229	0.00299255	-0.0114057	-1.74331	-0.30187	0.142566
Sobic.004G212300.1	"similar to Putative uncharacterized protein"		0.000247772	0.001366	0.00312114	-0.49502	0.557291	-0.108979	0.45193
Sobic.004G240900.1	"similar to Auxin efflux carrier component 1"		0.000104525	0.00148218	7.94597e-05	-1.53126	-0.72003	0.842446	0.312012
Sobic.004G307700.1	"similar to Cyclin-dependent kinase inhibitor 2"		0.00149236	0	0.000328488	-0.782562	-1.02764	-0.167538	0.430103
Sobic.005G225200.1	"Predicted protein"		0.00120597	0.0016807	0.00400414	-0.536902	0.625039	-0.953347	0.1932
Sobic.005G225400.1	"Predicted protein"		0.00328272	0.000364286	0.0010629	0.229719	0.306455	0.121633	0.14717
Sobic.005G225500.1	"Predicted protein"		0.00502872	0.000412897	0.000571429	0.115912	0.221435	-1.75143	0.0765451
Sobic.006G061300.1	"similar to High-affinity potassium transporter"		0.000393968	0.00149084	0.00147394	-1.12798	-1.67719	0.630165	0.627627
Sobic.006G062700.1	"similar to Putative uncharacterized protein"		0.000323546	0.000101842	0.000132199	-1.757	-1.5344	-1.60223	0.438811
Sobic.006G136800.1	"similar to OSJNBa0029H02.19 protein"		0.000399549	0.000656124	0.00143094	-0.977521	-0.0777985	-1.06819	0.0596186
Sobic.006G211900.1	"similar to Os04g0612700 protein"		0.00501815	0.0011431	0.00107687	3.11963	1.10329	1.01161	0.406169
Sobic.007G076000.1	"similar to Putative uncharacterized protein"		0.00160381	0.00651115	0.00628715	0.911841	2.24938	-1.36745	0.122286
Sobic.007G142100.1	"similar to Putative uncharacterized protein"		0.00056624	0.000102128	0.000820165	0.210408	0.790799	0.761329	0.169977
Sobic.008G010300.1	"Predicted protein"		0.00563013	0.000652021	0.00189065	0.341305	-0.0503643	-1.13533	0.278777
Sobic.009G069800.1	"similar to Hexokinase-7"		0.000751073	7.08117e-05	0.000431313	-1.41745	1.85258	-1.45921	0.232366
Sobic.009G119100.1	"similar to Hexokinase-10"		0.00149997	0.00180233	0.00232471	-0.0356291	2.21171	-0.942727	-0.0227605
Sobic.009G203500.1	"similar to Hexokinase"		0.000325597	0.00150282	0.0012375	0.155471	0.794954	0.133682	0.630551
Sobic.009G204400.1	auxin efflux carrier component 3a, putative, expressed (nucleus)		0.000462683	0.00307723	0.00412233	-1.63348	0.651469	-0.148215	0.479429
Sobic.010G030900.1	"similar to Putative HGA1"		0.000463613	0.00457636	0.0060036	-1.28316	0.178347	0.0381109	0.43608
Sobic.010G071800.1	"similar to Os11g0622800 protein"		0.00333746	0.00258513	0.00048587	0.958826	0.972987	-1.96366	0.441321
Sobic.010G071900.1	"similar to Os11g0622800 protein"		0.00671186	0	0.00126974	2.64574	0.605651	-0.525003	0.16242
Sobic.010G072000.1	"similar to Os11g0622800 protein"		0.00175841	0	0.00173705	-0.528065	1.20389	0.307904	0.224012
Sobic.010G095100.1	"similar to Probable auxin efflux carrier component 1c"		0.000188839	0.00039784	0.000445931	-1.94974	-0.0430027	0.385542	0.341572
Sobic.010G134400.1	"similar to Putative mono-or diacylglycerol acyltransferase"		0.000302967	0.000510874	0.00022853	-1.53582	0.988613	-1.06221	0.441225
Sobic.010G144400.1	"similar to Glycosyltransferase"		0.00535259	0.0046144	0.00209961	2.23846	-0.554864	0.0910126	0.0133095
Sobic.010G152400.1	"similar to Putative uncharacterized protein"		0.00121565	9.05508e-05	0.000319591	-1.46577	-0.37587	-1.60223	0.29091
Sobic.010G216700.1	"similar to Probable auxin efflux carrier component 2"		4.83235e-05	0.000760026	0.00165794	-1.4674	0.350634	0.796656	0.225823
Sobic.010G224700.1	"similar to Putative uncharacterized protein OSJNBa0032M14.13"		0.000911361	0.00151809	0.0015652	-1.56192	1.12193	0.398234	0.0229404
α-D-glucose 6-phosphate ↔ α-D-glucose 1-phosphate
Sobic.001G116500.1	"similar to Phosphoglucomutase, cytoplasmic 1"	3	0.000880751	0.00162217	0.00188271	-1.7737	-0.75128	-1.03801	0.293595
Sobic.002G155900.1	"similar to Putative phosphomannomutase"		0.000411933	0.000265572	0.000622286	-0.745441	NA	0.630165	0.442948
Sobic.003G222500.1	"similar to Phosphoglucomutase/phosphomannomutase"		0.000362487	0.000491358	0.000630934	-0.0734913	0.717905	0.0232208	0.201152
α-D-glucose 1-phosphate + ATP → ADP-D-glucose + diphosphate
Sobic.001G100000.1	"similar to Glucose-1-phosphate adenylyltransferase"	4	0.000821437	0.00117802	0.0021648	1.7466	1.9802	-1.48556	-0.0654594
Sobic.001G462200.1	"similar to ADP-glucose pyrophosphorylase family protein"		0.00445194	0.00474487	0.00861824	2.27212	0.309537	-0.372494	0.146071
Sobic.002G088600.1	"similar to Glucose-1-phosphate adenylyltransferase"		0.000648891	0.000593292	0.000601814	-1.26188	-1.14541	0.255994	0.205565
Sobic.002G160400.1	"similar to Glucose-1-phosphate adenylyltransferase"		0.00111969	0.0013313	0.00104455	-0.474088	-1.0504	-0.162664	0.372048
Sobic.003G230500.1	"similar to Glucose-1-phosphate adenylyltransferase large subunit 1"		0.00182808	0.000113622	0.000288425	-0.0571299	-0.619213	-0.863935	0.763977
Sobic.007G101500.1	"similar to Glucose-1-phosphate adenylyltransferase"		0.000442811	0.000127921	0.000322613	-0.575485	-0.202854	-1.0254	0.421013
Sobic.009G245000.1	"similar to Glucose-1-phosphate adenylyltransferase large subunit 1"		0.000279646	0.00114172	0.00188355	-0.771193	2.0991	-1.71059	0.0857193
ADP-D-glucose + (1,4-α-D-glucosyl)(n) → ADP + (1,4-α-D-glucosyl)(n+1)
Sobic.001G239500.1	"similar to Putative uncharacterized protein" (SSI)	5	0.00135462	0.0003108	0.000169062	-0.470311	0.542731	2.02253	0.0657502
Sobic.002G116000.1	"similar to Granule bound starch synthase IIa"		0.000196916	0.000772405	0.000746562	-0.393217	0.80699	0.720833	0.214651
Sobic.004G238600.1	"similar to Starch synthase IIb-2"		0.000926602	9.17108e-05	0.000646465	-0.655744	-0.87125	0.544457	0.168105
Sobic.006G221000.1	"similar to Starch synthase IIIb-1"		0.000108609	0.000996024	0.0011482	-1.63673	2.13116	1.35179	0.174764
Sobic.007G068200.1	"similar to Starch synthase DULL1" SSIII		0.00151171	0.00285088	0.00207716	0.264011	-0.451523	-0.877951	-0.0394372
Sobic.009G209300.1	"similar to Starch synthase-like protein"		0.0023436	0.00648895	0.00459201	-0.518509	0.230925	-0.413759	0.12635
Sobic.010G022600.1	"similar to Granule-bound starch synthase 1, chloroplast precursor"		0.000890012	0.0014462	0.00115666	1.04612	-0.0195813	-0.095602	0.0291284
Sobic.010G047700.1	"similar to Plastid starch synthase I precursor"		0.000884294	0.000499503	0.0019068	0.657822	1.0508	0.464318	-0.0622646
Sobic.010G093400.1	"similar to Starch synthase isoform zSTSII-1"		0.000736871	7.0695e-05	0.0010964	-1.14192	-1.18526	-1.18684	0.15991
a 1,4-α-D-glucan → starch
Sobic.002G233600.1	"similar to Isoamylase-type starch debranching enzyme ISO3"	6	0.000317024	0.00485272	0.00331474	-0.446351	-0.210399	-0.395785	0.175505
Sobic.003G213800.1	"similar to Putative 1,4-alpha-glucan branching enzyme"		0.000741823	0.000673536	0.00315605	-1.28495	-0.497155	0.121759	0.0925251
Sobic.004G163700.1	"similar to 1,4-alpha-glucan-branching enzyme 2, chloroplast precursor"		0.00110554	0.000627081	0.000719298	1.79877	0.432577	0.282863	-0.0112985
Sobic.006G015800.1	"similar to Pullulanase-type starch debranching enzyme"		0.00171719	0.000387986	0.000297155	0.281823	-0.768461	0.967035	0.287082
Sobic.006G066800.1	"similar to Starch branching enzyme IIa"		0.000408004	0.000976422	0.00111254	1.35832	-1.0504	-0.107482	0.143339
Sobic.007G204600.1	"similar to Su1p" (Isoamylase)		0.00139177	0.00153008	0.00102215	-0.299702	NA	0.268788	0.213314
Sobic.010G273800.1	"similar to Starch branching enzyme I precursor"		0.000422685	0.00211005	0.00216339	0.35938	-0.76235	0.258008	0.374681
Sobic.001G083900.1	"similar to Alpha 1,4-glucan phosphorylase L isozyme"		5.90838e-05	0	0.00155257	-1.57836	-0.632863	-0.626511	0.048313
Sobic.003G358600.1	"similar to Phosphorylase"	-	0.00148187	0	0.000161101	1.83962	NA	-0.863935	0.366361
*Pathway Pleiotropy Index (A "-" means no allocated position)

## Sheet: Supp. Table 8
Supp. Table 8: Number and type of selection categories scored from flanking starch synthesis pathway genes. Flanking regions included up to 10 consecutive genemodels both up and down stream of the gene of interest.
Gene ID# v2.1	JGI Annotation	Number and Type of Selection Categories Scored from Flanking Starch Synthesis Pathway Genes
		Purifying: Improv.	Purifying: Improv. & Domest.	Purifying: Domest.	Invariant: Improv.	Invariant: Land.	Invariant: Cultiv.	Invariant: W&W	Balancing: Improv.	Balancing: Improv. & Domest.	Balancing: Domest.	Total
Sobic.010G072300.1	"similar to Sucrose synthase 1"	-	-	-	2	2	2	-	-	-	1	7
Sobic.001G344500.1	"similar to Sucrose synthase 2"	-	-	-	1	1	-	1	-	-	-	3
Sobic.001G378300.1	"similar to Sucrose synthase 3"	-	-	-	1	-	-	1	-	-	-	2
Sobic.004G357600.1	"similar to Putative uncharacterized protein"	-	-	-	-	-	-	-	-	-	-	0
Sobic.010G276700.1	"similar to H0211A12.6 protein"	-	1	5	2	1	1	1	-	-	-	11
Sobic.002G291200.1	"similar to UTP--glucose-1-phosphate uridylyltransferase"	-	-	-	-	1	-	1	-	-	-	2
Sobic.001G424500.1	"similar to Nucleoside-diphosphate-sugar pyrophosphorylase"	3	4	6	9	11	7	-	-	-	-	40
Sobic.003G355200.1	"similar to Putative uncharacterized protein"	1	-	3	3	7	2	-	-	-	-	16
Sobic.004G013500.1	"similar to UDP-glucose pyrophosphorylase"	-	-	2	-	2	-	-	5	-	-	9
Sobic.003G230500.1	"similar to Glucose-1-phosphate adenylyltransferase large subunit 1, chloroplast precursor"	-	-	-	-	-	-	-	1	-	-	1
Sobic.007G101500.1	"similar to Glucose-1-phosphate adenylyltransferase"	-	1	1	3	5	3	2	-	-	1	16
Sobic.002G160400.1	"similar to Glucose-1-phosphate adenylyltransferase"	-	-	1	1	1	1	-	-	3	3	10
Sobic.001G100000.1	"similar to Glucose-1-phosphate adenylyltransferase"	2	2	-	2	1	1	-	-	-	-	8
Sobic.009G245000.1	"similar to Glucose-1-phosphate adenylyltransferase large subunit 1, chloroplast precursor"	-	-	1	-	-	-	-	-	-	-	1
Sobic.001G462200.1	"similar to ADP-glucose pyrophosphorylase family protein, putative, expressed"	-	-	-	-	-	-	-	-	-	-	0
Sobic.002G088600.1	"similar to Glucose-1-phosphate adenylyltransferase"	-	-	1	2	3	2	-	-	1	-	9
Sobic.004G085100.1	"similar to Protein brittle-1, chloroplast precursor"	-	-	1	1	1	1	-	-	-	-	4
Sobic.010G022600.1	"similar to Granule-bound starch synthase 1, chloroplast precursor"	-	-	-	1	3	1	1	-	-	1	7
Sobic.010G047700.1	"similar to Plastid starch synthase I precursor"	1	-	-	2	-	-	-	1	1	-	5
Sobic.007G068200.1	"similar to Starch synthase DULL1" SSIII	-	-	-	-	-	-	-	1	1	-	2
Sobic.010G093400.1	"similar to Starch synthase isoform zSTSII-1"	-	-	-	1	1	1	2	-	-	-	5
Sobic.002G116000.1	"similar to Granule bound starch synthase IIa"	-	-	-	-	-	-	2	-	-	-	2
Sobic.009G209300.1	"similar to Starch synthase-like protein"	-	-	-	1	1	-	1	-	-	-	3
Sobic.006G221000.1	"similar to Starch synthase IIIb-1"	-	-	-	-	1	-	1	-	-	-	2
Sobic.001G239500.1	"similar to Putative uncharacterized protein" (Starch Synthase Catalytic Domain) (SSI)	1	-	-	2	1	1	1	-	-	-	6
Sobic.004G238600.1	"similar to Starch synthase IIb-2"	-	-	-	-	-	-	-	-	-	-	0
Sobic.004G163700.1	"similar to 1,4-alpha-glucan-branching enzyme 2, chloroplast precursor"	-	-	-	-	1	-	-	-	-	-	1
Sobic.010G273800.1	"similar to Starch branching enzyme I precursor"	-	-	-	1	-	-	1	-	-	2	4
Sobic.006G066800.1	"similar to Starch branching enzyme IIa"	-	-	-	4	4	4	-	-	-	-	12
Sobic.003G213800.1	"similar to Putative 1,4-alpha-glucan branching enzyme"	-	-	-	-	-	-	2	-	-	-	2
Sobic.006G015800.1	"similar to Pullulanase-type starch debranching enzyme"	-	-	-	-	-	-	1	-	-	2	3
Sobic.007G204600.1	"similar to Su1p" (ISOAMYLASE, STARCH DEBRANCHING ENZYME)	-	-	-	2	1	1	-	-	-	1	5
Sobic.002G233600.1	"similar to Isoamylase-type starch debranching enzyme ISO3"	-	-	-	1	1	1	-	-	-	-	3
Sobic.001G083900.1	"similar to Alpha 1,4-glucan phosphorylase L isozyme"	-	-	-	1	-	-	-	-	-	1	2
Sobic.003G358600.1	"similar to Phosphorylase"	1	-	-	-	-	-	1	-	-	1	3
Sobic.002G195700.1	"similar to Os09g0400300 protein"	-	-	-	1	2	1	-	2	1	-	7
Sobic.005G225500.1	"Predicted protein"	-	-	-	-	-	-	-	2	-	-	2
Sobic.010G144400.1	"similar to Glycosyltransferase"	-	-	-	-	-	-	-	1	1	1	3
Sobic.010G216700.1	"similar to Probable auxin efflux carrier component 2"	-	-	-	-	-	-	1	-	-	-	1
Sobic.010G066700.1	"similar to Putative uncharacterized protein"	1	1	-	2	1	1	-	-	-	-	6
Sobic.010G071900.1	"similar to Os11g0622800 protein"	-	-	-	2	3	2	-	-	-	1	8
Sobic.006G211900.1	"similar to Os04g0612700 protein"	-	-	-	1	2	1	-	2	1	1	8
Sobic.009G203500.1	"similar to Hexokinase"	-	-	8	1	10	1	-	-	-	-	20
Sobic.001G116500.1	"similar to Phosphoglucomutase, cytoplasmic 1"	2	1	-	2	1	1	1	-	-	-	8
Sobic.009G235600.1	"similar to Putative integral membrane protein"	-	-	-	1	1	1	-	-	-	-	3
Sobic.003G094600.1	"similar to Os01g0119100 protein"	-	-	-	-	-	-	-	-	-	1	1
Sobic.008G010300.1	"Predicted protein"	-	-	-	1	1	1	-	1	-	-	4
Sobic.003G291800.1	"similar to Hexokinase-6"	-	-	-	-	-	-	-	-	-	-	0
Sobic.001G297600.1	"similar to Hexose carrier protein HEX6, putative, expressed"	-	-	-	2	-	-	1	-	-	-	3
Sobic.010G071800.1	"similar to Os11g0622800 protein"	-	-	-	2	3	2	-	-	-	1	8
Sobic.003G094500.1	"weakly similar to Chromosome chr17 scaffold_16, "	-	-	-	-	-	-	-	-	-	1	1
Sobic.004G166700.1	"similar to Cell wall invertase"	-	1	1	1	1	1	-	-	2	1	8

## Sheet: Supp. Table 9
Supp. Table 9: Base pairs under the influence of purifying selection from CDS sequence of starch synthesis pathway genes calculated using PopGenome (http://cran.r-project.org/). Symbols correspond to orthologs of maize (*) and rice (#) under selection.
Codons Under Purifying Selection
Gene name	JGI Annotation	Position (BP)	Codons (minor)	Codons (major)	Protein (minor)	Protein (major)	Synonymous SNPs
Sobic.001G116500.1	Phosphoglucomutase, cytoplasmic 1	348	GCA	GCG	A	A	TRUE
		552	GCC	GCG	A	A	TRUE
		645	TCC	TCT	S	S	TRUE
		696	ATA	ATC	I	I	TRUE
		972	CCG	CCA	P	P	TRUE
		1005	CCG	CCT	P	P	TRUE
		1212	GGT	GGC	G	G	TRUE
		1257	GAT	GAC	D	D	TRUE
		1290	TTT	TTC	F	F	TRUE
		1386	CAC	CAT	H	H	TRUE
		1563	GCG	GCT	A	A	TRUE
		1734	CGA	CGG	R	R	TRUE
		1755	TCA	TCG	S	S	TRUE
		1782	ACC	ACT	T	T	TRUE
		1866	GCC	GCT	A	A	TRUE
Sobic.001G239500.1	Putative uncharacterized protein	2280	GCT	GCC	A	A	TRUE
Sobic.001G297600.1	Hexose carrier protein HEX6, #	108	GGT	GGC	G	G	TRUE
		354	GGC	GGT	G	G	TRUE
		372	GCA	GCC	A	A	TRUE
		450	GGG	GGT	G	G	TRUE
		538	GTC	ATC	V	I	FALSE
		639	CCG	CCT	P	P	TRUE
		814	CGG	AGG	R	R	TRUE
		1150	TAT	GAT	Y	D	FALSE
Sobic.001G344500.1	Sucrose synthase 2	1713	AAT	AAC	N	N	TRUE
		2074	TTG	CTG	L	L	TRUE
Sobic.002G035200.1	Putative proton myo-inositol transporter	1788	TGA	TGG	*	W	FALSE
Sobic.002G088600.1	Glucose-1-phosphate adenylyltransferase	270	GGC	GGT	G	G	TRUE
		411	TCA	TCC	S	S	TRUE
		893	GCA	GTA	A	V	FALSE
		1082	TCT	TTT	S	F	FALSE
		1260	GGA	GGG	G	G	TRUE
Sobic.002G116000.1	Granule bound starch synthase Iia (SSII)	1317	AAT	AAG	N	K	FALSE
Sobic.002G160400.1	Glucose-1-phosphate adenylyltransferase	435	TCG	TCA	S	S	TRUE
		489	GTA	GTC	V	V	TRUE
		903	CGT	CGG	R	R	TRUE
		939	TTC	TTT	F	F	TRUE
		1218	TCC	TCT	S	S	TRUE
		1264	CAT	GAT	H	D	FALSE
		1530	ATG	ATA	M	I	FALSE
Sobic.002G195700.1	Os09g0400300 protein (Similar to Cinnamyl alcohol dehydrogenase)	121	GCC	CCC	A	P	FALSE
		444	GTT	GTC	V	V	TRUE
		1077	GGG	GGA	G	G	TRUE
Sobic.002G201900.1	Glucose transporter	199	AAC	CAC	N	H	FALSE
Sobic.002G205100.1	Putative uncharacterized protein	423	CCC	CCG	P	P	TRUE
		499	GCG	ACG	A	T	FALSE
		510	ACT	ACG	T	T	TRUE
		582	CGC	CGT	R	R	TRUE
Sobic.002G230600.1	Glucose-6-phosphate isomerase	1028	AGC	ACC	S	T	FALSE
		1426	TCA	GCA	S	A	FALSE
		1815	GAA	GAG	E	E	TRUE
Sobic.002G291200.1	UTP--glucose-1-phosphate uridylyltransferase	1105	GCA	ACA	A	T	FALSE
		1285	CTG	TTG	L	L	TRUE
Sobic.002G354000.1	Os07g0582400 protein (Sugar transporter)	441	TTT	TTC	F	F	TRUE
		477	GGC	GGT	G	G	TRUE
		579	CTT	CTC	L	L	TRUE
		1469	ACC	ATC	T	I	FALSE
		1525	CCC	ACC	P	T	FALSE
Sobic.003G035500.1	Hexokinase-8 *	195	GAG	GAA	E	E	TRUE
		276	CAT	CAC	H	H	TRUE
		1272	GAA	GAG	E	E	TRUE
Sobic.003G084000.1	Hexose transporter	1117	GGT	AGT	G	S	FALSE
		1486	CTG	TTG	L	L	TRUE
Sobic.003G094500.1	weakly similar to Chromosome chr17 scaffold_16, whole genome shotgun sequence *	10	ATG	GTA	M	V	FALSE
		12	ATG	GTA	M	V	FALSE
		65	TAT	TGT	Y	C	FALSE
		150	AAA	AAG	K	K	TRUE
		427	AGG	TGG	R	W	FALSE
		502	AAG	GAG	K	E	FALSE
		1452	CGC	CGG	R	R	TRUE
Sobic.003G094600.1	Os01g0119100 protein (Glycosyltransferase Family)	279	TTA	TTT	L	F	FALSE
		1740	GTC	GTG	V	V	TRUE
		123	GCG	GCC	A	A	TRUE
		682	ACC	GCC	T	A	FALSE
		714	AGG	AGC	R	S	FALSE
		771	GCA	GCG	A	A	TRUE
		789	GCA	GCT	A	A	TRUE
		880	GGG	TGG	G	W	FALSE
		2037	GCA	GCG	A	A	TRUE
		2038	GCC	ACC	A	T	FALSE
		2043	AAT	AAC	N	N	TRUE
		2046	GGG	GGC	G	G	TRUE
Sobic.003G095200.1	Glycosyltransferase	360	ACA	ACG	T	T	TRUE
		378	GTC	GTG	V	V	TRUE
		382	GAC	AAC	D	N	FALSE
		417	CTG	CTA	L	L	TRUE
		1398	GAA	GAG	E	E	TRUE
		1519	GGG	CGG	G	R	FALSE
Sobic.003G095600.1	HGA6,	558	AAA	AAC	K	N	FALSE
		690	CCA	CCG	P	P	TRUE
Sobic.003G158900.1	Poly [ADP-ribose] polymerase 2 (EC 2.4.2.30) (PARP-2) (ADPRT 2) (NAD(+) ADP-ribosyltransferase 2)	126	ATC	ATA	I	I	TRUE
Sobic.003G213800.1	Putative 1,4-alpha-glucan branching enzyme	1035	ACA	ACG	T	T	TRUE
Sobic.003G230500.1	Glucose-1-phosphate adenylyltransferase large subunit 1, chloroplast precursor (Sh2)	62	GTC	GGC	V	G	FALSE
		153	GTG	GTA	V	V	TRUE
		213	ATT	ATA	I	I	TRUE
		286	ACT	GCT	T	A	FALSE
		606	CGG	CGC	R	R	TRUE
		789	GTG	GTA	V	V	TRUE
		855	GAT	GAC	D	D	TRUE
		986	TTG	TCG	L	S	FALSE
		1104	AAA	AAG	K	K	TRUE
		1177	GCA	ACA	A	T	FALSE
		1578	AAC	AAT	N	N	TRUE
Sobic.003G291800.1	Hexokinase-6	300	GGC	GGT	G	G	TRUE
		411	GAA	GAG	E	E	TRUE
		489	TTT	TTC	F	F	TRUE
		588	TCG	TCA	S	S	TRUE
		873	AAT	AAC	N	N	TRUE
		892	CGG	AGG	R	R	TRUE
		976	TTG	ATG	L	M	FALSE
		987	GGC	GGA	G	G	TRUE
Sobic.003G355200.1	Putative uncharacterized protein *	477	AGG	AGA	R	R	TRUE
Sobic.003G390700.1	Glycosyltransferase	1453	TTG	CTG	L	L	TRUE
Sobic.003G421200.1	Hexokinase-3	276	CTT	CTC	L	L	TRUE
Sobic.003G440900.1	Beta-fructofuranosidase, insoluble isoenzyme 4 precursor	240	GGT	GGA	G	G	TRUE
		856	GTG	TTG	V	L	FALSE
		1064	GCC	GTC	A	V	FALSE
Sobic.004G013500.1	UDP-glucose pyrophosphorylase	966	GTT	GTC	V	V	TRUE
Sobic.004G033000.1	Putative uncharacterized protein	252	AAT	AAC	N	N	TRUE
		264	GCC	GCG	A	A	TRUE
		1413	GCC	GCG	A	A	TRUE
Sobic.004G085100.1	Protein brittle-1, chloroplast precursor (Bt1)	1274	GCC	GGC	A	G	FALSE
		1266	GAA	GAG	E	E	TRUE
		1268	GAG	GAA	E	E	FALSE
Sobic.004G163700.1	1,4-alpha-glucan-branching enzyme 2 (Ae-1)	987	GTT	GTG	V	V	TRUE
Sobic.004G166700.1	Cell wall invertase	339	CCG	CCC	P	P	TRUE
		432	ACG	ACT	T	T	TRUE
		1385	CAG	CTG	Q	L	FALSE
Sobic.004G212300.1	Putative uncharacterized protein	552	GTT	GTC	V	V	TRUE
Sobic.004G238600.1	Starch synthase IIb-2 (SSIIb)	1455	GAT	GAC	D	D	TRUE
Sobic.004G240900.1	Auxin efflux carrier component 1	198	ACC	ACT	T	T	TRUE
		1302	GCA	GCG	A	A	TRUE
Sobic.004G307700.1	Cyclin-dependent kinase inhibitor 2	444	GCT	GCC	A	A	TRUE
		478	ACA	CCA	T	P	FALSE
		495	AGG	AGA	R	R	TRUE
		600	CCA	CCG	P	P	TRUE
		639	TTT	TTC	F	F	TRUE
Sobic.004G357600.1	Putative uncharacterized protein	72	AAA	AAG	K	K	TRUE
		523	CCG	GCG	P	A	FALSE
Sobic.005G225200.1	Predicted protein	676	GAT	TAT	D	Y	FALSE
		762	AGA	AGG	R	R	TRUE
		35	GAC	GGC	D	G	FALSE
		429	CTT	CTC	L	L	TRUE
Sobic.005G225400.1	Predicted protein	308	GGC	GCC	G	A	FALSE
		1038	GTT	GTC	V	V	TRUE
		1068	CTT	CTC	L	L	TRUE
		674	GAC	GGC	D	G	FALSE
Sobic.005G225500.1	Predicted protein	287	ACG	AAG	T	K	FALSE
		513	TTG	TTC	L	F	FALSE
		522	CCG	CCT	P	P	TRUE
		663	CCG	CCT	P	P	TRUE
		724	CTC	ATC	L	I	FALSE
		732	TCT	TCC	S	S	TRUE
Sobic.006G015800.1	Pullulanase-type starch debranching enzyme	330	CTT	CTC	L	L	TRUE
Sobic.006G061300.1	High-affinity potassium transporter	87	CAT	CAC	H	H	TRUE
		591	GAT	GAC	D	D	TRUE
		603	ACG	ACA	T	T	TRUE
		606	CCA	CCG	P	P	TRUE
		939	GGT	GGC	G	G	TRUE
		1428	CAG	CAC	Q	H	FALSE
		1881	GGG	GGC	G	G	TRUE
Sobic.006G062700.1	Putative uncharacterized protein	1020	ACG	ACC	T	T	TRUE
		1053	AAT	AAG	N	K	FALSE
		1064	GGT	GAT	G	D	FALSE
		1176	GTG	GTC	V	V	TRUE
		1188	CTA	CTC	L	L	TRUE
		1203	CAA	CAG	Q	Q	TRUE
Sobic.006G066800.1	Starch branching enzyme IIa	1752	GGT	GGC	G	G	TRUE
Sobic.006G102500.1	H0505F09.6 protein	301	GTG	CTG	V	L	FALSE
Sobic.006G211900.1	Os04g0612700 protein # (Similar to Cinnamyl alcohol dehydrogenase)	582	GGC	GGG	G	G	TRUE
Sobic.006G221000.1	Starch synthase IIIb-1 (SSIII)	1480	CCG	TCG	P	S	FALSE
		3327	TAC	TAT	Y	Y	TRUE
Sobic.007G068200.1	Starch synthase DULL1	1781	ACT	ATT	T	I	FALSE
Sobic.007G076000.1	Putative uncharacterized protein	1027	TTG	CTG	L	L	TRUE
Sobic.007G101500.1	Glucose-1-phosphate adenylyltransferase	696	ATC	ATT	I	I	TRUE
		1449	GCT	GCC	A	A	TRUE
Sobic.007G204600.1	Su1p (Isoamylase) *	493	ATG	GTG	M	V	FALSE
		928	TCA	GCA	S	A	FALSE
Sobic.008G010300.1	Predicted protein	415	CCC	GCC	P	A	FALSE
		1182	AGA	AGC	R	S	FALSE
		1192	CTT	ATT	L	I	FALSE
		1229	AAC	ACC	N	T	FALSE
		1274	CAC	CGC	H	R	FALSE
		1293	TTA	TTC	L	F	FALSE
		1298	GTT	GCT	V	A	FALSE
		1356	GTC	GTT	V	V	TRUE
		1359	GGG	GGA	G	G	TRUE
		1360	AAC	GAC	N	D	FALSE
Sobic.009G069800.1	Hexokinase-7	1119	ACA	ACC	T	T	TRUE
Sobic.009G203500.1	Hexokinase	533	CAG	CTG	Q	L	FALSE
Sobic.009G235600.1	Putative integral membrane protein	93	GGA	GGC	G	G	TRUE
		177	TCA	TCC	S	S	TRUE
		192	ACG	ACA	T	T	TRUE
		216	ATC	ATT	I	I	TRUE
		246	TCA	TCC	S	S	TRUE
		670	TTG	GTG	L	V	FALSE
		915	CTG	CTA	L	L	TRUE
		922	CTA	TTA	L	L	TRUE
		1194	ATT	ATC	I	I	TRUE
		1239	GGC	GGT	G	G	TRUE
		1314	GCG	GCA	A	A	TRUE
		1401	TCT	TCG	S	S	TRUE
		1428	CTC	CTT	L	L	FALSE
Sobic.009G235900.1	Putative integral membrane protein	75	CTA	CTG	L	L	TRUE
		81	CCT	CCC	P	P	TRUE
		94	GGG	TGG	G	W	FALSE
		105	ATA	ATG	I	M	FALSE
		839	AAA	AGA	K	R	FALSE
		854	CGT	CAT	R	H	FALSE
		1464	ACA	ACG	T	T	TRUE
Sobic.010G022600.1	Granule-bound starch synthase 1, (Wx)	1647	GTT	GTG	V	V	TRUE
Sobic.010G030900.1	Putative HGA1 *	17	AGC	AAC	S	N	FALSE
		24	TCG	TCA	S	S	TRUE
Sobic.010G066700.1	Putative uncharacterized protein	30	GAA	GAG	E	E	TRUE
Sobic.010G071800.1	Os11g0622800 protein (Alcohol Dehydrogenase Related)	1084	CTT	GTT	L	V	FALSE
		64	AGA	GGA	R	G	FALSE
		128	TAG	TGG	*	W	FALSE
Sobic.010G071900.1	Os11g0622800 protein (Alcohol Dehydrogenase Related)	819	AAA	AAG	K	K	TRUE
Sobic.010G093400.1	Starch synthase isoform zSTSII-1 (SSIIa) *	587	CTT	CCT	L	P	FALSE
		595	GAT	CAT	D	H	FALSE
		771	GAA	GAT	E	D	FALSE
		1443	GGC	GGT	G	G	TRUE
		1461	TTC	TTT	F	F	TRUE
		1539	GGC	GGT	G	G	TRUE
		1656	GGC	GGG	G	G	TRUE
		2265	GCA	GCG	A	A	TRUE
Sobic.010G134400.1	Putative mono-or diacylglycerol acyltransferase	127	TTG	CTG	L	L	TRUE
		675	TCT	TCC	S	S	TRUE
Sobic.010G144400.1	Glycosyltransferase	1031	CCG	CAG	P	Q	FALSE
Sobic.010G152400.1	Putative uncharacterized protein	417	GTG	GTC	V	V	TRUE
		581	GAC	GGC	D	G	FALSE
		657	CCG	CCA	P	P	TRUE
		669	ACA	ACG	T	T	TRUE
		683	AGT	AAT	S	N	FALSE
		821	CGT	CAT	R	H	FALSE
Sobic.010G273800.1	Starch branching enzyme I precursor *	1431	GTT	GTC	V	V	TRUE
Sobic.010G276700.1	H0211A12.6 protein (sucrose synthase activity)	1182	GAC	GAG	D	E	FALSE
Sobic.K041000.1	Beta-fructofuranosidase, insoluble isoenzyme 1 precursor	1473	AGA	AGG	R	R	TRUE
Sobic.K041100.1	Beta-fructofuranosidase, insoluble isoenzyme 1 precursor	10	GTT	CTT	V	L	FALSE
		66	GCT	GCG	A	A	TRUE
		390	CTG	CTC	L	L	TRUE
		541	GCC	TCC	A	S	FALSE
Sobic.K041200.1	Beta-fructofuranosidase (invertase)	1487	CCC	CAC	P	H	FALSE
		1641	GCC	GCT	A	A	TRUE
		1776	CCA	CCG	P	P	TRUE

## Sheet: Supp. Table 10
Supp. Table 10: Base pairs under the influence of balancing selection from CDS sequence of starch synthesis pathway genes calculated using PopGenome (http://cran.r-project.org/). Symbols correspond to orthologs of maize (*) and rice (#) under selection.
Codons Under Balancing Selection
Gene name	JGI Annotation	Position (BP)	Codons (minor)	Codons (major)	Protein (minor)	Protein (major)	Synonymous SNPs
Sobic.001G248900.1	Exocyst complex component Sec15,	1359	CCC	CCT	P	P	TRUE
		2078	CGC	CAC	R	H	FALSE
Sobic.001G297600.1	Hexose carrier protein HEX6, #	872	CTG	CGG	L	R	FALSE
		1495	GTA	TTA	V	L	FALSE
Sobic.001G344500.1	Sucrose synthase 2	1488	GTT	GTC	V	V	TRUE
		1590	GGT	GGC	G	G	TRUE
Sobic.001G462200.1	ADP-glucose pyrophosphorylase family protein,	318	TAC	TAT	Y	Y	TRUE
		375	AGT	AGC	S	S	TRUE
		450	TCC	TCT	S	S	TRUE
		471	TTT	TTC	F	F	TRUE
		606	GTA	GTC	V	V	TRUE
		621	AAA	AAG	K	K	TRUE
		681	GCA	GCG	A	A	TRUE
		978	CGC	CGA	R	R	TRUE
		1044	GCC	GCT	A	A	TRUE
		1128	AAG	AAA	K	K	TRUE
		1170	GAC	GAT	D	D	TRUE
Sobic.001G469600.1	Mannitol transporter,	168	CTG	CTC	L	L	TRUE
		195	ATC	ATT	I	I	TRUE
		267	GGC	GGT	G	G	FALSE
Sobic.002G035200.1	Putative proton myo-inositol transporter	111	GGT	GGC	G	G	TRUE
Sobic.002G088600.1	Glucose-1-phosphate adenylyltransferase	1101	TAC	TAT	Y	Y	TRUE
		1207	AAG	GAG	K	E	FALSE
Sobic.002G155900.1	Putative phosphomannomutase	31	GCT	TCT	A	S	FALSE
		1202	GAC	GGC	D	G	FALSE
Sobic.002G160400.1	Glucose-1-phosphate adenylyltransferase	322	CGC	GGC	R	G	FALSE
Sobic.002G195700.1	Os09g0400300 protein (Similar to Cinnamyl alcohol dehydrogenase)	23	CGC	CAC	R	H	FALSE
		360	ACA	ACG	T	T	TRUE
Sobic.002G205100.1	Putative uncharacterized protein	1281	GTT	GTC	V	V	TRUE
		1355	CAG	CTG	Q	L	FALSE
Sobic.002G233600.1	Isoamylase-type starch debranching enzyme ISO3	1789	ATT	CTT	I	L	FALSE
Sobic.002G279800.1	Mpp10 protein, expressed	1186	CTT	ACT	L	T	FALSE
		1187	CTT	ACT	L	T	FALSE
Sobic.002G291200.1	UTP--glucose-1-phosphate uridylyltransferase	948	GAA	GAG	E	E	TRUE
Sobic.002G354000.1	Os07g0582400 protein (Sugar transporter)	195	GGC	GGA	G	G	TRUE
Sobic.003G094500.1	weakly similar to Chromosome chr17 scaffold_16, whole genome shotgun sequence *	305	CGT	CAT	R	H	FALSE
		336	CTT	CTG	L	L	TRUE
		411	ATA	ATC	I	I	TRUE
		420	CAG	CGC	Q	R	FALSE
		579	CCC	CCG	P	P	TRUE
		639	GTG	GTC	V	V	TRUE
		666	CGC	CGG	R	R	TRUE
Sobic.003G095600.1	HGA6,	204	AGA	AGC	R	S	FALSE
		234	AAA	AAG	K	K	TRUE
		361	GCC	ACC	A	T	FALSE
		403	GAA	CAA	E	Q	FALSE
		573	CCA	CCG	P	P	TRUE
Sobic.003G110800.1	Chromosome chr14 scaffold_164, whole genome shotgun sequence	105	ATA	ATT	I	I	TRUE
Sobic.003G213800.1	Putative 1,4-alpha-glucan branching enzyme	81	GCG	GCA	A	A	TRUE
		120	CCT	CCC	P	P	TRUE
		1891	AGT	TGT	S	C	FALSE
		1951	AGA	GAA	R	E	FALSE
		1952	AGA	GAA	R	E	FALSE
Sobic.003G222500.1	Phosphoglucomutase/phosphomannomutase, C-terminal domain, putative	717	CTT	CTG	L	L	TRUE
Sobic.003G230500.1	Glucose-1-phosphate adenylyltransferase large subunit 1, chloroplast precursor	1542	GGG	GGA	G	G	TRUE
Sobic.003G291800.1	Hexokinase-6	1401	CTT	CTG	L	L	TRUE
		1479	GCT	GCA	A	A	TRUE
Sobic.003G358600.1	Phosphorylase (Pho2)	51	AGC	AGT	S	S	TRUE
		482	CAT	CGT	H	R	FALSE
		490	CTG	TTG	L	L	TRUE
		1660	TCA	ACA	S	T	FALSE
		1851	TAT	TAC	Y	Y	TRUE
		2112	AGA	AGG	R	R	TRUE
		2253	GCG	GCT	A	A	TRUE
Sobic.003G390700.1	Glycosyltransferase	464	AGC	AAC	S	N	FALSE
Sobic.004G013500.1	UDP-glucose pyrophosphorylase	44	GTC	GGC	V	G	FALSE
Sobic.004G033000.1	Putative uncharacterized protein	876	CGA	CGC	R	R	TRUE
Sobic.004G071000.1	Cinnamyl alcohol dehydrogenase *	540	CCA	CCG	P	P	TRUE
Sobic.004G085100.1	Protein brittle-1, chloroplast precursor (Bt1)	681	CCC	CCA	P	P	TRUE
		711	GGG	GGA	G	G	TRUE
Sobic.004G163700.1	1,4-alpha-glucan-branching enzyme 2, chloroplast precursor (Ae-1)	204	GCT	GCC	A	A	TRUE
		207	GAA	GAG	E	E	TRUE
		209	GAC	GGC	D	G	FALSE
		1047	AAC	AAT	N	N	TRUE
Sobic.004G166700.1	Cell wall invertase	762	GTC	GTG	V	V	TRUE
		999	CTG	CTC	L	L	TRUE
		1050	GGC	GGA	G	G	TRUE
		1128	GAA	GAG	E	E	TRUE
		1210	ATC	CTC	I	L	FALSE
		1215	GCA	GCG	A	A	TRUE
		1337	AGG	AAG	R	K	FALSE
Sobic.004G238600.1	Starch synthase IIb-2 (SSIIb)	607	AAA	GAA	K	E	FALSE
Sobic.004G307700.1	Cyclin-dependent kinase inhibitor 2	612	GTA	GTG	V	V	TRUE
		630	ATT	ATC	I	I	TRUE
		708	GGC	GGT	G	G	TRUE
Sobic.004G357600.1	Putative uncharacterized protein	2562	CTA	CTG	L	L	TRUE
Sobic.005G225200.1	Predicted protein	174	ACC	ACG	T	T	TRUE
		285	AGG	AGC	R	S	FALSE
		444	ACG	ACC	T	T	TRUE
Sobic.005G225400.1	Predicted protein	783	AAG	AAT	K	N	FALSE
		813	ACG	ACC	T	T	TRUE
		830	TCG	TTG	S	L	FALSE
		862	ACA	TCA	T	S	FALSE
		1207	GGT	AGT	G	S	FALSE
Sobic.005G225500.1	Predicted protein	541	TGC	CGC	C	R	FALSE
Sobic.006G015800.1	Pullulanase-type starch debranching enzyme	286	AGA	GGA	R	G	FALSE
		441	GTC	GTG	V	V	TRUE
		462	ATT	ATC	I	I	TRUE
		506	GCC	GAT	A	D	FALSE
		507	GCC	GAT	A	D	FALSE
		609	TTT	TTC	F	F	TRUE
		1520	ATG	AGG	M	R	FALSE
		1644	GGG	GGA	G	G	TRUE
		1731	CAC	CAT	H	H	TRUE
		1998	TAT	TAC	Y	Y	TRUE
		2124	TCG	TCA	S	S	TRUE
		2199	ACA	ACT	T	T	TRUE
		2220	GAT	GAC	D	D	TRUE
		2748	CCG	CCT	P	P	TRUE
Sobic.006G062700.1	Putative uncharacterized protein	738	ACC	ACT	T	T	TRUE
Sobic.006G136800.1	OSJNBa0029H02.19 protein (transferase activity, transferring acyl groups)	840	CTT	CTA	L	L	TRUE
		901	TCA	CCA	S	P	FALSE
Sobic.006G211900.1	Os04g0612700 protein (Similar to Cinnamyl alcohol dehydrogenase) #	114	GAT	GAC	D	D	TRUE
		254	GCG	GTG	A	V	FALSE
		285	GGC	GGA	G	G	TRUE
		366	TTT	TTC	F	F	TRUE
		483	GGT	GGC	G	G	TRUE
		541	AAC	GAC	N	D	FALSE
		546	GAA	GAG	E	E	TRUE
		548	CTG	CCG	L	P	FALSE
		594	GTT	GTC	V	V	TRUE
		720	CAA	CAG	Q	Q	TRUE
Sobic.007G068200.1	Starch synthase DULL1	2360	CCG	CTG	P	L	FALSE
Sobic.007G076000.1	Putative uncharacterized protein	928	CGC	GGC	R	G	FALSE
		1143	GCC	GCG	A	A	TRUE
Sobic.007G101500.1	Glucose-1-phosphate adenylyltrans. (Bt2)	756	ATT	ATC	I	I	TRUE
Sobic.007G142100.1	Putative uncharacterized protein	78	AAT	AAC	N	N	TRUE
Sobic.007G142200.1	Putative uncharacterized protein	103	AGG	CGG	R	R	TRUE
Sobic.008G010300.1	Predicted protein	5	TTG	TCG	L	S	FALSE
		154	CAG	GAG	Q	E	FALSE
		299	AGG	AAG	R	K	FALSE
		1056	ACG	ACT	T	T	TRUE
		1062	GTG	GTC	V	V	TRUE
		1337	GGT	GAG	G	E	FALSE
		1338	GGT	GAG	G	E	FALSE
Sobic.008G111100.1	Sugar transporter family protein, expressed	514	CTG	GTG	L	V	FALSE
		780	CCA	CCC	P	P	TRUE
Sobic.009G069800.1	Hexokinase-7	262	GAG	AAG	E	K	FALSE
Sobic.009G235600.1	Putative integral membrane protein	259	ACC	GCC	T	A	FALSE
		386	TTG	TCG	L	S	FALSE
		1122	GCT	GCC	A	A	TRUE
Sobic.009G243800.1	10A19I.3	32	GGG	GAG	G	E	FALSE
		474	TCC	TCA	S	S	TRUE
Sobic.010G022600.1	Granule-bound starch synthase 1, (Wx)	600	CTG	CTA	L	L	TRUE
Sobic.010G071800.1	Os11g0622800 protein (Alcohol Dehydrogenase Related)	108	GCA	GCT	A	A	TRUE
		185	TCA	TGA	S	*	FALSE
		275	AAC	AGC	N	S	FALSE
		464	GTA	GCA	V	A	FALSE
		713	CAA	CGA	Q	R	FALSE
		765	GGC	GGT	G	G	TRUE
		780	GCG	GCA	A	A	TRUE
		921	AAC	AAT	N	N	TRUE
		1122	AAC	AAG	N	K	FALSE
		1133	GAG	GCG	E	A	FALSE
		1242	GAG	GAA	E	E	TRUE
Sobic.010G071900.1	Os11g0622800 protein (Alcohol Dehydrogenase Related)	332	TTC	TCC	F	S	FALSE
		670	CTC	AGC	L	S	FALSE
		671	CTC	AGC	L	S	FALSE
		724	GCA	ACA	A	T	FALSE
		798	CCC	CCT	P	P	TRUE
		807	TAC	TAT	Y	Y	TRUE
		816	GCA	GCG	A	A	TRUE
		832	CTG	TTG	L	L	TRUE
		880	TAC	AAC	Y	N	FALSE
		891	GGG	GGA	G	G	TRUE
		963	CTT	CTG	L	L	TRUE
		1000	GAT	CAT	D	H	FALSE
		1013	ACC	AGC	T	S	FALSE
		1026	GCA	GCG	A	A	TRUE
		1050	GAC	GAT	D	D	TRUE
		1056	CAA	CAG	Q	Q	TRUE
		1188	ATA	ATC	I	I	TRUE
		1359	GTG	GTT	V	V	TRUE
Sobic.010G072000.1	Os11g0622800 protein (Alcohol Dehydrogenase Related)	54	CCT	CCC	P	P	TRUE
		784	CTC	ATC	L	I	FALSE
		797	ATG	AAG	M	K	FALSE
		819	ATT	ATA	I	I	TRUE
		1065	TAA	TAG	*	*	TRUE
Sobic.010G072300.1	Sucrose synthase 1	2141	AGA	AAA	R	K	FALSE
		2403	TAT	TAC	Y	Y	TRUE
Sobic.010G144400.1	Glycosyltransferase	138	CTA	CTC	L	L	TRUE
		159	CTA	CTG	L	L	TRUE
		227	GCT	GTT	A	V	FALSE
		293	CTG	CCG	L	P	FALSE
		411	GAT	GAG	D	E	FALSE
		449	AGG	AAG	R	K	FALSE
		546	AAA	AAG	K	K	TRUE
		552	GAT	GAC	D	D	TRUE
		603	AAT	AAC	N	N	TRUE
		661	GAA	CAA	E	Q	FALSE
		683	GGC	GCC	G	A	FALSE
		735	GGA	GGC	G	G	TRUE
		817	ATG	GTG	M	V	FALSE
		942	ACG	ACA	T	T	TRUE
		1018	AGC	GGC	S	G	FALSE
		1212	AGG	AGA	R	R	TRUE
		1257	CTT	CTC	L	L	TRUE
		1329	GAT	GAA	D	E	FALSE
Sobic.010G216700.1	Probable auxin efflux carrier component 2	573	TCG	TCA	S	S	TRUE
Sobic.010G224700.1	Putative uncharacterized protein OSJNBa0032M14.13	341	AAT	ACC	N	T	FALSE
		342	AAT	ACC	N	T	FALSE
Sobic.010G273800.1	Starch branching enzyme I precursor *	353	GAA	GGA	E	G	FALSE
		828	GAG	GAC	E	D	FALSE
		2121	GCG	GCA	A	A	TRUE
Sobic.K041000.1	Beta-fructofuranosidase, insoluble isoenzyme 1 precursor	544	ATC	GTC	I	V	FALSE
		943	AAC	GAC	N	D	FALSE
		999	CGG	CGC	R	R	TRUE
		1077	GGT	GGC	G	G	TRUE
		1299	GCC	GCT	A	A	TRUE
		1352	CCG	CGG	P	R	FALSE
		1520	AGC	AAC	S	N	FALSE
Sobic.K041100.1	Beta-fructofuranosidase, insoluble isoenzyme 1 precursor	602	GAC	GGC	D	G	FALSE
		825	CGT	CGC	R	R	TRUE
		1539	CCA	CCG	P	P	TRUE
Sobic.K041200.1	Beta-fructofuranosidase (invertase)	471	CCG	CCT	P	P	TRUE
		472	AAG	CGG	K	R	FALSE
		473	AAG	CGG	K	R	FALSE

[truncated: 1 more sheets: Supp. Table 11]
